# Supplementary material for: Wireless pressure insoles for measuring ground reaction forces and trajectories of the centre of pressure during functional activities
Source: Sci Rep. 2023 Sep 11;13:14946. doi: 10.1038/s41598-023-41622-3 (PMC10495386; doi:10.1038/s41598-023-41622-3)
Supplement: Supplementary file 1 — Supplementary Information 1. [file 41598_2023_41622_MOESM1_ESM.zip]

Archive with 17 entries (15 files):
- Data/1. Agreement with force plates/
- Data/1. Agreement with force plates/jp_bts.csv
- Data/1. Agreement with force plates/jp_xsensor.csv
- Data/1. Agreement with force plates/sq_bts.csv
- Data/1. Agreement with force plates/sq_xsensor.csv
- Data/1. Agreement with force plates/sts_bts.csv
- Data/1. Agreement with force plates/sts_xsensor.csv
- Data/2. Test-retest reliability/
- Data/2. Test-retest reliability/jp_Xsensor1.csv
- Data/2. Test-retest reliability/jp_Xsensor2.csv
- Data/2. Test-retest reliability/sq_Xsensor1.csv
- Data/2. Test-retest reliability/sq_Xsensor2.csv
- Data/2. Test-retest reliability/stair_Xsensor1.csv
- Data/2. Test-retest reliability/stair_Xsensor2.csv
- Data/2. Test-retest reliability/walk_Xsensor1.csv
- Data/2. Test-retest reliability/walk_Xsensor2.csv
- Data/Readme.txt
