# Supplementary material for: Wireless pressure insoles for measuring ground reaction forces and trajectories of the centre of pressure during functional activities
Source: Sci Rep. 2023 Sep 11;13:14946. doi: 10.1038/s41598-023-41622-3 (PMC10495386; doi:10.1038/s41598-023-41622-3)
Supplement: Supplementary file 1 — Supplementary Information 1. [file 41598_2023_41622_MOESM1_ESM.zip › Data/1. Agreement with force plates/jp_bts.csv]

Cop_x_l_mean	Cop_x_l_max	Cop_x_l_rom	Cop_x_r_mean	Cop_x_r_max	Cop_x_r_rom	Cop_z_l_mean	Cop_z_l_max	Cop_z_l_rom	Cop_z_r_mean	Cop_z_r_max	Cop_z_r_rom	force_y_l_mean	force_y_l_max	force_y_l_rom	force_y_r_mean	force_y_r_max	force_y_r_rom
23.4066165240608	24.362442229367	1.36058531868646	55.5800998509208	57.6548623267794	2.90476599377298	37.4061581506287	41.5710588446526	14.2400063353511	39.4058054985348	42.3273455006398	9.93474809673813	587.154881283451	744.345053314262	774.345053314262	570.119299496437	747.572476981136	777.572476981136
26.2124122243192	27.2909502459127	3.00522121720934	51.8886129117033	53.6941923299307	2.63633812029363	24.1936158162292	30.1691317182826	13.8416352494779	22.6703476986731	29.9816635136317	15.1202727761158	455.372064305929	983.18262863263	1013.18262863263	477.215234774759	942.936048731016	972.936048731016
21.0648969701903	23.0911337013322	3.68756704389865	63.385991399233	65.3517103618118	2.73831961637324	25.5313242184979	31.4266701846426	12.7794808936378	23.6301612427187	28.477228229332	9.99036481208519	441.70362897642	939.328973769394	969.328973769394	424.472988807373	1042.81844303306	1072.81844303306
23.4489736599769	24.0047399735678	1.82315183566122	60.984962503974	62.2532493659592	2.21917427237422	11.0091582415147	13.3691266367435	8.51135227530311	9.74321086303284	12.4306379487241	7.12438248685121	540.415572649699	921.435051011153	951.435051011153	483.163607275062	885.556681613046	915.556681613046
20.7332677569979	22.9810035696174	7.09247271351161	64.4277711405387	67.8042433160839	4.9933370562896	25.0130289145216	28.141458798433	9.54646323047054	22.6561797653383	24.9745996565618	8.07321933679589	571.785205609781	788.954462411541	818.954462411541	574.225337943587	891.869003317909	921.869003317909
23.853097809952	24.6561593754361	2.75386166615835	57.9001943864395	60.5599994730812	3.73782750183778	16.3675638408143	18.60506314631	9.49484036006254	16.5628126123888	19.9162200393349	9.58302149228351	509.201201972884	1007.20889250388	1037.20889250388	569.541241648885	1079.31383638834	1109.31383638834
20.5472050077717	21.0641654410455	1.59060426055605	60.953484794557	62.5806454307201	2.82847670499115	33.4829263863396	38.4904891048518	13.3675070699167	36.3098834251	42.450399484345	13.9538066210567	369.978855099562	633.785601441021	663.785601441021	368.310585839747	707.416868002861	737.416868002861
24.602125566061	25.6332034169094	1.80700622779498	49.395191807037	50.4338154386907	2.40839911285257	21.6873245808346	26.5436643526987	8.89961718739044	22.2333040135993	24.682208067765	5.7812422769788	296.157777008656	609.268509333951	639.268509333951	319.063803729273	699.147471181613	729.147471181613
26.5800557464289	27.6352049798186	4.24246316504903	59.2392287383022	63.2784566267002	5.92724523867636	26.1165030596038	31.203348778688	13.0066991945974	28.5191138718137	33.4236255373569	12.4410011628023	485.608978146397	1167.69227552491	1197.69227552491	582.318019388072	1490.36578596923	1520.36578596923
19.9237815564567	20.8723698881482	2.01353912906814	52.6646420149612	54.99994583018	3.37290816635166	33.1928165808101	35.7420912856793	10.6581522525833	35.3551657395402	37.5107120813152	7.89011627788737	503.335314988962	659.752824504429	689.752824504429	534.044801107294	658.066006433448	688.066006433448
26.6311521813251	27.7824190040157	3.40415366287258	54.6841591396968	56.6129511444807	3.14328903381494	23.7969613123115	25.8503895494033	7.11667584954792	23.8290482676313	25.2499840208161	5.4805679357234	382.097601082749	563.041038955439	593.041038955439	443.678116231187	724.873485216532	754.873485216532
20.3535932066229	21.0349198036038	1.99522320142574	61.6202938584436	64.1685540354956	3.93532891834211	26.5394654339063	29.8642463859553	8.98839366313079	25.8969699893704	29.2829966557807	9.03646604794696	414.93415931335	857.519434161847	887.519434161847	417.696485366287	995.366211887224	1025.36621188722
25.0551751168863	26.3820810727719	3.83826426336133	58.559073369268	60.1398249145289	2.33599849365296	15.191672680533	18.1649647944489	8.98952330004599	18.1347795332533	20.8482242684099	7.1915550117062	563.08532747128	813.801869188853	843.801869188853	568.165682589405	730.155421211372	760.155421211372
21.4430703177539	22.3689095368507	1.90239023197215	47.3395956695023	49.2256731663859	3.00850037997532	21.156971721041	25.791653544438	14.5820991750301	20.5011135806442	25.2304822088218	14.70520360134	435.374455638982	653.64148986201	683.64148986201	382.620136153548	703.05548781331	733.05548781331
21.3899213921937	22.7921244051881	2.3982807940437	52.6994606285835	53.4008569370116	1.43892359285193	28.472403587805	34.0366160827299	23.1258949374859	27.2300035899429	32.8222741413645	17.9795223007395	453.719226857827	1034.81494388985	1064.81494388985	625.686236666538	1436.31385807377	1466.31385807377
