# Supplementary material for: Wireless pressure insoles for measuring ground reaction forces and trajectories of the centre of pressure during functional activities
Source: Sci Rep. 2023 Sep 11;13:14946. doi: 10.1038/s41598-023-41622-3 (PMC10495386; doi:10.1038/s41598-023-41622-3)
Supplement: Supplementary file 1 — Supplementary Information 1. [file 41598_2023_41622_MOESM1_ESM.zip › Data/1. Agreement with force plates/jp_xsensor.csv]

Cop_x_l_mean	Cop_x_l_max	Cop_x_l_rom	Cop_x_r_mean	Cop_x_r_max	Cop_x_r_rom	Cop_z_l_mean	Cop_z_l_max	Cop_z_l_rom	Cop_z_r_mean	Cop_z_r_max	Cop_z_r_rom	force_y_l_mean	force_y_l_max	force_y_l_rom	force_y_r_mean	force_y_r_max	force_y_r_rom
5.26871907744323	6.86195802632196	4.27471433096236	5.59550919019569	6.87218086985524	4.24122974899221	10.5029537022017	15.742430436752	11.7830661383487	10.4632533939219	15.135624288163	10.8285322457549	355.067962116316	516.949475701355	519.029170466735	349.196019967924	589.214370382112	605.026631315194
5.65300505985776	8.55674214789597	4.27911695375111	5.91379648693198	7.65561942106591	4.58125348047754	12.3074001789101	19.0169462095105	13.3862797961636	11.8857278641504	19.7397486673237	13.788067219768	326.929491844651	707.480001169453	699.381119770916	331.472797531004	653.619070004763	647.490262907009
6.18901496990768	7.50087103979385	4.25594556015457	4.80377479841951	6.16605362227133	3.30079830676978	11.6846616217316	18.0060213622383	12.3214258912076	9.24652302756003	14.2694441436102	9.724977611846	293.313771001519	524.913822642473	528.069954544449	276.866677179075	644.618134385115	648.070532421897
5.43321170686628	6.43234167928895	3.54611068436908	5.35294940115029	6.68911834254077	2.74914262994261	10.2959565996525	14.5558779524631	10.2036101877885	11.7550016916197	18.3125022481029	10.3624033110493	381.694612071248	713.057703417145	736.353240527223	418.382644188529	777.656154907186	791.862015648536
6.80995765089321	7.84270626177068	2.28606020718707	5.47026058425466	6.27945402969316	1.90929191942818	12.9827111628292	19.8203525876872	15.8708716619533	10.490947651506	14.2631830510877	9.91385668552707	320.894160619087	506.415569283844	511.303342011869	330.579974269277	463.49509951072	463.210476618317
6.268130660536	6.82553976916929	2.65300157190146	6.7004965170538	7.45876430798593	2.43948979364436	12.0282656588614	15.6491359216573	9.72383005042785	14.7479794007025	19.7111409730693	11.7576750906796	385.240655585973	665.099400743134	671.775278891588	420.042326774634	757.504268250086	784.698422877816
5.91268035056694	9.22984014999585	4.4200086912686	5.55865353284695	7.38628294982007	5.19856062272688	12.6952278907074	17.3168815932208	12.249288033205	10.9638992640881	19.0043331380833	17.0851563217157	213.102502994179	410.151443452574	418.201527830566	179.438992053703	319.910800793367	323.34869738559
6.80755323264944	8.96161474572064	3.84874657502603	6.09292267244892	8.37995446842989	6.13832211503023	9.56638515743343	16.9534610332522	12.3046147578062	9.0647832751563	14.7297699474691	8.9716437867803	204.62783872375	472.546132930616	478.82713651947	234.688844208245	556.741187520725	567.13855909557
6.31952938526341	7.48892777193243	3.16856154433623	6.30867829166319	7.53676520848533	3.39304540567321	12.7430296582047	18.1915707340372	11.0128590868906	13.428670865636	18.5769797739288	11.0012298400604	336.687989563074	640.114334827753	648.136492845064	401.825162155587	732.077163004099	729.010945388801
6.10245256863696	7.26905514946329	1.91115367216292	5.85035959577788	7.24968699333561	2.80325276891359	8.33095993699841	10.5191769027751	6.55480153650277	9.6303640913507	11.8742010157476	5.62100512904943	304.833668740617	440.153344262453	429.57917390795	348.423083730288	501.613600659036	497.044738378984
6.58750735926005	9.10701890738768	3.81575224841963	5.4986925444116	7.11317072589871	5.09978268069518	10.5519123597097	15.7748734155842	11.5240940825837	8.10424253782768	10.783013954091	7.17605618519302	215.229332559383	459.296554071865	474.17851895694	242.300249984162	445.533709093028	463.633573211156
5.57700217681257	6.84317348885502	2.6051924469535	6.36472692279571	7.76445743316527	3.08235162436782	11.0262669261401	15.1570225001901	10.0137125050346	10.246320691801	14.664754489332	10.9683445005867	283.171448628637	507.926653665661	516.767919770578	306.07355782366	540.51187530508	549.326381405297
6.37258774428851	7.92703777567108	3.69434383720766	5.52635701484045	6.38395771875407	2.04268157233539	9.10676952839457	12.7698590596725	9.58731739250196	8.00851071904281	11.8459634259779	9.1163892603263	311.563476198998	476.214296587847	478.338231697842	311.918959993309	455.030047758693	450.918302109258
6.43857428616589	7.5233583557541	3.85182861465477	6.24628833524158	7.4460739485071	4.33882334769376	13.7461538594322	18.0976777320928	8.87481305716412	13.8305081699948	19.253699288986	11.4921690064932	270.297939824911	372.067030914771	373.535257343231	227.132969724249	521.291215261156	525.906189260736
6.80414701988852	8.0736165519511	4.81698837321127	6.64102476779116	8.07760002911857	4.8005106143183	16.4605267678617	24.4949124662661	19.6457137794188	13.9052993251565	22.5206610702689	19.6449153512103	289.435336312837	759.090106682205	773.273122257587	310.300796849712	711.253596789164	715.032522573117
