# Supplementary material for: Wireless pressure insoles for measuring ground reaction forces and trajectories of the centre of pressure during functional activities
Source: Sci Rep. 2023 Sep 11;13:14946. doi: 10.1038/s41598-023-41622-3 (PMC10495386; doi:10.1038/s41598-023-41622-3)
Supplement: Supplementary file 1 — Supplementary Information 1. [file 41598_2023_41622_MOESM1_ESM.zip › Data/1. Agreement with force plates/sq_bts.csv]

Cop_x_l_mean	Cop_x_l_max	Cop_x_l_rom	Cop_x_r_mean	Cop_x_r_max	Cop_x_r_rom	Cop_z_l_mean	Cop_z_l_max	Cop_z_l_rom	Cop_z_r_mean	Cop_z_r_max	Cop_z_r_rom	force_y_l_mean	force_y_l_max	force_y_l_rom	force_y_r_mean	force_y_r_max	force_y_r_rom
27.2153861661333	27.9989718487667	1.60266330734867	51.549425288732	52.4098277783007	1.71278269957627	40.2952944779164	43.3443841289435	7.66519890724219	42.085484760078	45.7303193932176	8.74588619686669	401.01972575995	620.642083950086	456.191913076955	360.355208027708	562.92785649735	384.890540421521
25.2257557463823	26.2830191083645	1.86661660358508	53.8525847511635	54.0217906278815	0.437501595960796	35.019266375167	40.5376385430479	10.3113894193812	34.9673814030636	36.8694026337327	3.70156094384297	372.322882508872	510.441967644789	297.234301186106	377.912652419161	465.599308635188	161.631978978834
22.6963833977291	23.0128172617104	0.530725363072772	52.964111400552	53.274525344607	0.603286893954582	28.7817104178142	32.4006041201084	8.07450259654909	30.6450369314279	34.1999224768804	8.53617001812924	345.211226671911	420.526992290128	146.868085219594	322.733485166411	417.099764832409	159.342782614518
27.4492808397839	28.436551663497	2.18394219025997	62.3311242330598	63.7805833396238	2.61904911608508	30.0297563662066	33.6168590089337	9.82906668270982	33.6050461061155	37.7481829641732	10.680989301592	384.974174241207	456.684111396916	127.552793823799	369.018372631877	457.337590859631	144.780968820506
21.3800767447501	22.4907716423163	2.55488963633213	61.9353362482057	62.5675206157912	1.69738845004602	26.415479072059	30.8653412037659	7.16808972606409	24.0343394238753	27.2178182277376	5.41519687821107	396.634681863411	824.065214046402	761.217102271829	392.627035170344	777.582995541796	689.512058404217
29.3805036072877	29.7867457077616	1.0451350028024	51.2826435445705	52.5142719435133	2.43008736041521	37.7983327741058	39.5842399761031	5.16823529115091	37.8704641536788	40.0782477300122	5.80811039717577	447.80341978874	564.931377208176	226.474828348231	388.705652889588	519.39713406193	254.897331113767
24.7310849167572	25.8945142519787	2.29048589582402	56.6745729528651	58.0545032596449	2.37405940310079	30.8761877157962	33.7553104181799	6.28621290527249	31.4632306428645	34.3506222960683	8.00295874257218	229.161386228188	301.632035742357	151.040337542934	264.171678024672	368.855006998174	180.977252766619
21.9413262192021	23.2492994737456	3.48838662853936	62.4835865445983	63.9695694665146	3.50092964532021	29.8297886381491	34.2221971904836	7.2883656251609	29.1642438838717	33.5939707182727	7.23837258381612	458.691181968344	596.435135312503	316.407247423515	434.971207772195	579.816713325668	363.568354329623
20.4711895343418	21.2805491108327	1.74203879068423	59.3964875270455	60.2130492799683	1.77754077233035	40.500851838549	42.1729769928188	4.56782352710588	40.3356873699478	42.458219700148	3.7761576847795	310.187778574571	417.327729461725	160.368320371033	295.579607180859	386.652391716284	120.104342251652
21.4118232463161	22.3759809168399	2.22603906910627	55.8529429534264	56.9293069297538	2.13870143547813	29.0942466929458	31.1228556092166	5.79503489255808	28.5260343105063	31.1740749883995	4.47348924857063	367.150279681935	602.24119469694	405.499607461276	397.805657831079	551.736115620802	285.52192355043
26.9149287887388	27.7515057651843	1.40821854975961	50.9196662552694	51.3824128998247	0.851637274681636	29.345167180677	31.780004081295	4.47769212805005	29.9104264348776	32.8926082338097	6.13453930148055	344.570871227717	482.800345170581	252.790305168025	281.659541479701	416.676329778161	236.082697931535
