# Supplementary material for: Wireless pressure insoles for measuring ground reaction forces and trajectories of the centre of pressure during functional activities
Source: Sci Rep. 2023 Sep 11;13:14946. doi: 10.1038/s41598-023-41622-3 (PMC10495386; doi:10.1038/s41598-023-41622-3)
Supplement: Supplementary file 1 — Supplementary Information 1. [file 41598_2023_41622_MOESM1_ESM.zip › Data/1. Agreement with force plates/sq_xsensor.csv]

Cop_x_l_mean	Cop_x_l_max	Cop_x_l_rom	Cop_x_r_mean	Cop_x_r_max	Cop_x_r_rom	Cop_z_l_mean	Cop_z_l_max	Cop_z_l_rom	Cop_z_r_mean	Cop_z_r_max	Cop_z_r_rom	force_y_l_mean	force_y_l_max	force_y_l_rom	force_y_r_mean	force_y_r_max	force_y_r_rom
7.21255665164635	7.57916708947545	0.815259060115131	7.18482118088984	7.57107912453416	1.16654174187172	19.1484771823148	21.8849448082937	7.10458029032058	18.8721006118297	23.2989100085909	9.67871171680011	324.662795975174	466.80011812987	296.640319927105	291.797426392266	427.57748141578	273.155472784945
4.52639373357353	5.10123653558431	1.06459327889822	7.22517964789644	7.87668883649293	1.27796126889818	18.3803528806963	24.6321009992384	11.4570369014007	16.1129810291044	20.8449455531077	9.56787915890399	264.539675015284	381.74132382097	238.028942830766	280.835972915752	349.996096458846	146.65156654442
7.03893875477568	7.52159427883891	0.977661038191528	6.48728433688042	7.28883064253848	1.7363676886454	17.5069637217886	21.6041453542744	8.47099121876146	14.7746754962995	17.9141009794867	7.10660820270869	280.001930071823	322.37103184154	79.0161087145114	251.14002783509	291.47263416118	74.7529346863961
7.60648719596597	7.79448941602012	0.596707563055277	6.7891119464043	7.36085879094894	1.74485703199059	18.3663697684095	21.2091411388411	7.42213722411209	18.7273217670531	23.0013057778224	10.3087115932532	314.809470694977	383.242909116627	108.786726973044	306.859613627279	401.045768715608	150.02936163901
6.96773676732564	7.77347543358222	1.37394306651873	6.94276345547697	7.72172095187546	1.44111728311219	16.7875806603464	21.1360080612534	6.98240275796753	15.1528021093881	17.7697592988205	4.7837762027715	298.044647495731	581.351394340864	519.220509472031	299.357716123691	555.975435176696	468.053612253899
6.56856584483269	6.94457333705737	0.887905325925016	6.85324497487399	7.49118619083026	1.66778815042915	15.9382537106972	17.5644741471802	4.6945301307883	17.6703112774535	19.8861281013618	5.35975154556362	405.47959521917	485.490269747346	169.618647341188	362.835879322432	471.220282400187	205.918346008347
3.8074209133032	4.26032910639793	0.707860033081146	7.85404795561883	8.28629290218126	1.22766214862589	21.2275229001213	24.5627378033723	8.47420525656448	20.1843573609597	23.4077047692977	9.32194620104561	165.850730224062	210.141612052118	97.496288101202	197.053819464726	256.69107493038	109.881312207458
6.96926174396563	7.78969484688788	1.88489372508704	6.58885510968333	7.40844716948414	1.672850663951	15.9324106671642	19.8521498712027	6.45694198549598	15.965493037075	18.5653076199868	4.42138143770543	336.563661472881	452.584417973936	234.286173439654	309.627918051949	419.437861976226	193.5731382231
4.07522507104989	4.49660939567027	0.881292866360423	8.09058117544054	8.52417087106859	0.781901074037107	20.463157471228	22.2365074978727	4.64982278816055	18.8278166631884	21.2881763190784	4.2255169065191	244.716745768134	307.427511191644	96.4227154491272	225.45872130664	300.718113177847	111.977480622146
7.31314635531782	7.67858889856538	0.796864409378257	6.7826717597959	7.19454636749717	0.873125620464831	18.0365307582151	19.996286891379	5.4671604487208	16.5450090693129	18.201794185456	4.40577951666896	274.372791099295	424.622363296063	259.668771896632	316.785496586306	420.893774272352	197.043254633748
6.95331823897654	7.27591940801091	0.629964388304279	7.19021838282772	7.84194350183405	1.04255316676287	14.8546116528454	16.9129115900214	3.93480469298093	15.8147873983883	19.4422821304604	7.36171309413601	256.180894557995	339.78247709547	147.776288803226	206.4280492767	298.790092221332	159.754184681356
