# Supplementary material for: Wireless pressure insoles for measuring ground reaction forces and trajectories of the centre of pressure during functional activities
Source: Sci Rep. 2023 Sep 11;13:14946. doi: 10.1038/s41598-023-41622-3 (PMC10495386; doi:10.1038/s41598-023-41622-3)
Supplement: Supplementary file 1 — Supplementary Information 1. [file 41598_2023_41622_MOESM1_ESM.zip › Data/1. Agreement with force plates/sts_bts.csv]

Cop_x_l_mean	Cop_x_l_max	Cop_x_l_rom	Cop_x_r_mean	Cop_x_r_max	Cop_x_r_rom	Cop_z_l_mean	Cop_z_l_max	Cop_z_l_rom	Cop_z_r_mean	Cop_z_r_max	Cop_z_r_rom	force_y_l_mean	force_y_l_max	force_y_l_rom	force_y_r_mean	force_y_r_max	force_y_r_rom
28.165136356179	29.1989156524802	2.21119158394241	57.2670956151434	57.9850807404964	1.60789492137367	47.0593473226943	51.9650125579378	11.8826771754108	46.3186656932592	51.6102851114669	12.1830210912353	313.510172027185	548.86398594247	548.86398594247	318.624531544321	459.029865162367	459.029865162367
23.3559473678827	24.412681135129	1.64761687630591	54.0058515257043	55.8230207266267	3.45215467512393	47.2844727158296	51.0385369755024	5.29973211811506	46.7832147099343	50.9701504421415	7.26935427019409	291.586198740023	468.531730681433	437.261620016691	274.44536200089	471.371230859913	441.372400347874
22.8324190601433	23.8493152931451	1.99792478381067	61.5788344826462	63.4337706203541	3.44306982475649	44.1172929146973	45.5025796419521	3.0703124677954	43.5704191120786	44.9998206845111	3.98729554438127	385.635770608155	608.849889435392	504.463913538085	352.328588745647	593.685741564968	508.662662173413
27.1129601574922	28.5089684554833	3.8935432254553	54.4399447053518	57.0772967551568	4.07468420770729	49.6434679263852	55.1558900258634	10.1863253887121	48.5726432922857	52.5425851788064	9.28404726430571	320.569527592134	555.841631494248	503.489226893562	337.455445054676	586.345078777123	538.330084943943
27.139422251673	29.1038405492673	3.75317988655176	56.0960328841206	57.3242953763254	2.42443504458817	46.4834715329772	52.9755469744475	13.4655436602539	47.5260380217838	52.8334527530706	12.1034831142115	210.90324738897	319.567613878817	319.567613878817	213.089086435906	365.308617995234	365.308617995234
29.1998143289496	29.9702149275686	1.60739850613422	51.0902468224097	52.1529294383345	2.04621279452984	47.1408217330383	54.0045739437933	12.9125860414934	49.5295973209482	54.4109382471431	10.2563582223048	174.384555772393	234.099181314476	234.099181314476	223.07032296306	300.948672124708	300.948672124708
25.6596455402379	27.6485045835525	4.38492204136266	59.8383792914181	62.1259064493776	3.71123801076914	39.1834889660942	43.5487261806692	9.31805648347584	39.3063967819899	42.4024062199037	9.42239673168869	320.282830506525	587.456385760145	555.467249796038	355.670324078207	466.786390517296	435.491454205303
26.8563006089297	27.6023522980254	1.60365062141213	54.722245135044	55.4970631226949	1.35583132751145	44.1145363762256	49.4975524556702	10.473551590718	44.7866571442612	49.4488355551905	8.62837474970954	322.847562771254	492.085436472685	458.359365616116	330.346601593425	530.616568329156	499.284764215728
27.8204801990455	29.4245845246845	4.07127981065942	53.8673968298849	56.0683116182407	4.68298650719693	44.7073113360636	53.857013462877	13.2894597019919	42.7695306053062	49.9456624867329	12.8230528889118	218.649295741079	399.405268535293	399.405268535293	230.999170489177	361.623407695958	361.623407695958
23.0089133544742	23.929965312176	1.77543278527709	54.5950614499199	56.3342378653483	3.27814837490885	42.7965513628394	51.0116706084634	12.6246127559499	45.5960310176918	58.3900825275068	18.1230586783478	328.901507555911	575.432680792806	543.517974604278	317.266006821619	473.864443290657	452.328906273485
27.8192823133011	29.8542786753141	3.69536656415825	49.6678026848145	50.5482588881703	1.61816356545599	51.7507051461266	60.0279213631467	16.2920458088623	51.7703389190379	60.205274794631	15.5349728959373	259.116496527909	412.37549176481	412.37549176481	258.004036181626	347.798670665531	347.798670665531
