# Supplementary material for: Wireless pressure insoles for measuring ground reaction forces and trajectories of the centre of pressure during functional activities
Source: Sci Rep. 2023 Sep 11;13:14946. doi: 10.1038/s41598-023-41622-3 (PMC10495386; doi:10.1038/s41598-023-41622-3)
Supplement: Supplementary file 1 — Supplementary Information 1. [file 41598_2023_41622_MOESM1_ESM.zip › Data/1. Agreement with force plates/sts_xsensor.csv]

Cop_x_l_mean	Cop_x_l_max	Cop_x_l_rom	Cop_x_r_mean	Cop_x_r_max	Cop_x_r_rom	Cop_z_l_mean	Cop_z_l_max	Cop_z_l_rom	Cop_z_r_mean	Cop_z_r_max	Cop_z_r_rom	force_y_l_mean	force_y_l_max	force_y_l_rom	force_y_r_mean	force_y_r_max	force_y_r_rom
7.5766285287321	8.38601620063553	1.98980850288338	7.35749505269237	7.81287056903529	1.64907799210657	23.4621318195341	28.1777049423529	12.0384754745082	23.7701415828686	27.5988427847226	11.9801478789597	192.210248776283	376.161573572481	366.227386049053	189.255137482336	314.768776909731	308.092255145314
6.95641527901929	7.23061967927903	0.971949264750142	7.76815477776555	8.17253420721445	0.814331366280919	23.7430446921902	27.9099531731986	7.0798462139026	24.1175511955278	27.3933207378252	6.62226587926307	157.242273660608	309.25401468252	305.610940870815	154.587731249768	322.66600665545	314.520175467353
7.80007645337504	8.09276452045551	0.662260129481417	7.65524390406604	7.95109331396106	0.394987499628058	20.9230136486432	22.6919932382474	4.67862844588561	22.2172264520695	23.6391532904224	3.33920595531161	262.987447805385	398.7965166116	322.186847314403	255.142282439015	402.31668362819	318.650006108175
7.94009480911901	8.16573886242584	0.410117408041249	7.82156925989457	8.37110298788697	1.35297129067825	25.3808808635251	27.0135980302747	6.21237320231529	24.9011012610603	27.4279623714204	7.48536533582893	210.119926773569	397.951047846613	382.17140675402	259.137382742007	469.446324037415	432.138288241147
7.88022261273822	8.86199928773469	2.03627888638621	4.38866402948902	5.01742067365491	1.15898266695009	21.7260468314447	27.0129466615919	13.4225033364358	21.9526664308513	29.6419831655152	17.9702345001081	117.610766625976	193.629905137515	186.907361149159	130.076459180088	216.212357384728	212.321045698924
7.2284175135723	7.96193079076869	1.77625752981615	4.86639780428942	5.74356070279431	1.28230646602101	23.5900859592746	27.8811857481871	11.1182673248439	23.862196494381	27.7567658756025	11.5718591140943	108.033945085061	193.638225387602	189.76552993373	127.457481117102	217.754794418092	217.881582871141
7.86497772739475	8.14700257721547	0.924589655945109	7.74176613075122	8.09538266630821	0.915867923583212	24.7484606426457	29.7314818474803	14.9088308010168	25.1099767811168	29.3941302216197	13.2156384276264	162.639895105844	314.974168808573	312.018437957001	152.370177519557	280.619783598866	276.403596948782
7.70710503353862	7.78849537980426	0.192140618697335	4.50866111103515	5.56122669644913	1.56667527958137	24.0728153287864	28.1986722241835	9.4991985872717	23.3324777780095	27.2345217769078	10.4319181673244	180.163003473706	298.307886773139	294.162997587476	203.375983196823	337.627423802773	322.027673356127
7.48862722350269	7.74383968504345	0.738196232549319	4.8549452074849	5.08568269171666	0.477065962284616	23.2548329033851	27.2211241077366	11.4483610470008	24.315836693405	27.3431966113487	8.29231206700588	136.027909312289	252.174478345011	238.802865522794	139.462600074673	267.194764208046	255.397947367267
7.06466744038994	7.9739049524048	1.49821209995754	7.66383364613748	8.04946673571178	1.58550887880159	20.2203248161723	26.2720569193348	11.4647111131137	22.2299089471907	25.5076837329942	7.83166782622112	193.322252994819	340.128013891069	321.175059644639	205.818213798248	338.646247907688	318.951928196918
7.35949337760517	7.6052046768529	1.02912006166947	7.37881998508946	7.59343300681327	1.03367101731459	23.8701096252572	26.6073126407973	8.25652035880987	24.6557255381677	26.8040533334805	8.06172332147063	147.825740018425	269.106813964143	265.58084531417	149.500634599272	236.054585811775	233.775308585808
