# Supplementary material for: Wireless pressure insoles for measuring ground reaction forces and trajectories of the centre of pressure during functional activities
Source: Sci Rep. 2023 Sep 11;13:14946. doi: 10.1038/s41598-023-41622-3 (PMC10495386; doi:10.1038/s41598-023-41622-3)
Supplement: Supplementary file 1 — Supplementary Information 1. [file 41598_2023_41622_MOESM1_ESM.zip › Data/2. Test-retest reliability/jp_Xsensor1.csv]

Avg_p_l_mean	Avg_p_l_max	Avg_p_l_rom	Avg_p_r_mean	Avg_p_r_max	Avg_p_r_rom	Peak_p_l_mean	Peak_p_l_max	Peak_p_l_rom	Peak_p_r_mean	Peak_p_r_max	Peak_p_r_rom	Cop_x_l_mean	Cop_x_l_max	Cop_x_l_rom	Cop_x_r_mean	Cop_x_r_max	Cop_x_r_rom	Cop_z_l_mean	Cop_z_l_max	Cop_z_l_rom	Cop_z_r_mean	Cop_z_r_max	Cop_z_r_rom	Load_l_mean	Load_l_max	Load_l_rom	Load_r_mean	Load_r_max	Load_r_rom
4.21736273101954	7.44612448800173	7.49394920395941	4.10681311337588	6.86960269092181	6.72792044195778	12.0166826740665	23.1299328727125	24.3066018659575	10.1102917328337	18.6497043604588	19.0890208922161	5.23479576864543	6.87607421270945	3.62850550658668	5.37856644059308	6.8191410667269	3.39171702559749	11.2039039485258	15.549525394367	9.15384817133287	10.3430044779982	14.7704138010347	9.88274421540752	65.1842007600062	114.347584270349	118.767652678319	64.3366289347128	112.999617770545	117.356399828413
4.3558137794032	7.64773983042257	6.31038140120655	4.61617229380271	7.8450702600194	6.66146375102429	16.900490065123	36.5948171130005	34.896709739861	20.3824009228321	43.9007889482557	43.8003200431093	6.01070899505079	8.35393762604623	4.05073368558493	5.50646294104757	7.53945587984231	4.50748753025217	11.6410033358573	18.0024437288186	11.6979555779035	11.0439218017174	18.8629463968198	12.9265755000938	63.5582458823459	130.834631285172	133.223412116903	65.542267673747	131.63471528551	135.083241785765
4.33520846610816	8.35830494758927	7.41786536094009	4.68912910047367	8.66934114243927	8.09016281671145	15.970101857519	35.1992088167195	35.0934100659121	25.6296768601051	48.7909251999929	49.8319635315258	5.78682994530525	7.61006634497506	4.43949197142596	4.58272010359733	6.30635774709479	3.42291235442502	10.7167048348895	19.0917124676197	15.1631614450027	8.64396495543554	13.8358462996818	8.85702508655246	56.8912004083224	120.667802493405	124.302839673841	55.938444472711	127.62399177752	132.353579999468
4.27292238621272	7.63521263101479	7.26505199287397	4.85783606805714	8.91271278406995	8.10881901163552	16.1492829905452	34.6624960897454	34.977572347302	19.1657366960608	41.7047181475715	41.6200655488735	5.20578427827955	6.43383666062059	3.3332853778962	5.12960293049624	6.01188757938465	2.34120628574277	10.2941330142633	12.9569985188757	7.8898721625331	11.9727551750836	14.558730157839	6.15827645701264	73.5933720562071	133.996779776561	139.049714363357	75.414074841045	143.638229231518	148.004514141878
4.00229629949317	7.59543074528122	7.31825753012856	4.34878678352439	7.10671659299783	5.9119732589988	17.756574007366	39.0064934843344	39.8606403595427	23.9749682725354	64.0159137912668	64.1788261471362	6.64669052437936	7.44341200294172	1.79847987489194	5.55340190480347	6.85268161046977	3.06150292257747	11.8112089066381	17.4577537723678	10.7373501683262	9.62141349729119	14.7301070960553	10.0626952133845	64.544131205429	110.04414622443	113.630776996341	65.5447176035146	111.768112126891	114.392527831649
4.565039523258	8.28068145069918	6.74131335218419	4.70793823408747	7.79004385128463	6.56524618985933	24.4391794023228	50.4135450749672	48.6703601408146	21.9142987849037	43.2114460516278	42.4450079391921	6.0956478612429	6.75438551670389	2.05522083646267	6.3833545533107	7.35522787144163	2.66061369488618	11.2622696569408	15.0319303615358	9.13780079347195	13.9189710286675	19.0676362422368	11.4302921573274	74.1926427830853	142.138370795001	144.592270075043	83.7537424128153	147.801540529032	152.299438450188
3.50446091799748	5.89846451426654	4.98081917272089	3.276728117045	5.54073558815834	5.37712255604911	14.5008315915477	32.1259950123038	32.1076633276502	16.512473020855	40.8145859941955	41.3840179846976	6.79202768264664	9.59339926888102	4.73488851474544	5.37434723267494	7.48880218856061	3.74328305085653	10.471104750486	18.2225869072355	14.3633936945826	10.8880308054977	19.463087916498	17.0692350871195	40.6751263784845	78.9196514850035	81.3436738678153	32.8199101584213	65.6281444360814	67.7173321184972
5.0304721832145	10.5016004018396	9.69726644992304	4.87040492414211	11.3665767346283	10.6373900838653	19.2094087667555	48.4081460692413	49.1675572993128	21.2138623978983	64.2413557292627	65.6220033821862	7.37019186716903	9.16787692451238	3.70712604927989	5.05087786776762	6.92046751009782	4.3359427185283	9.01738440439492	15.3410490095952	9.82210114195592	7.99225149786074	10.8609324782116	4.97370418566233	39.7892852104526	81.2974304330193	86.2417077674085	41.928899486709	109.67510729353	115.917816211813
4.27429978177067	7.85283730361297	7.05356176200152	4.52465385818739	9.48207359806169	8.58851587155778	14.4436613550491	40.0905756881494	39.9093429068938	15.1896625119082	40.2718823771574	40.124211697253	6.07726083434614	7.53065500543933	3.9221367089868	6.09312941117566	7.63943098336656	4.23155359700646	12.7966080862784	19.0015154129607	11.2219547579679	13.3064855583656	19.4497361075253	12.1199511313776	68.0254660862433	140.607896112889	145.776219279849	80.4173037328545	176.022845253793	181.847538773651
5.45595013160656	9.08923684365676	7.49791801604098	5.19757157981317	9.37554369113829	8.08979765823924	24.6348282430146	48.3470956686241	46.1365272672673	22.8779640595436	51.0263583005461	49.0154308500588	6.18802315609531	7.09014677271983	1.83240638467951	5.72246393580586	6.90153320985635	2.27224496844057	8.06943720494026	11.5417246010871	7.68041890752904	9.44260306566111	12.0154020684018	5.15851891125733	59.6123529808182	99.5732582479266	101.739958371317	64.5508957435359	105.240415222686	106.184835268144
3.59617723323425	5.90259306544284	5.60979504926396	4.67882660116561	7.51846360125464	6.96332923543957	11.9660440915023	22.782009814691	23.0174216138092	16.1990860368564	30.4623436841046	30.6773025576425	6.77066153974943	7.82705766622073	1.61285383457456	5.25477196720054	6.77478205264215	3.57974314494303	10.4996199992556	13.5087819000591	7.88362403897557	8.28182037229569	10.294004600603	6.44068732706296	38.872725317009	76.4954710610657	79.0240180276683	45.6227831573367	81.8826196749637	85.1726644947192
3.72892592213398	6.91995605486692	6.64057918395797	4.60423406177339	9.33623764129542	7.87998665287011	18.575664992907	54.4395819745199	55.2136467241663	19.0295696845312	64.7757391763836	63.9135987738025	5.72571968054069	6.86444480811939	2.03839097377062	6.61157285584997	8.62505082428288	3.86843378262613	11.0310012874322	15.6600542431657	9.94103552364603	8.82484221364341	14.1361044475536	10.1216623800608	54.9961081257133	108.854190173641	112.532664639619	58.0011699619237	111.883733328684	114.907145814053
4.25769071229055	6.31451125536055	5.51635142513141	4.27603514684236	6.4833043870378	5.01194269680537	11.4869085354725	22.2150402178408	21.7236188807033	16.9486284472673	29.8099231219024	28.2333132402573	6.43753067711914	7.66073631025412	2.93002849631384	5.33638378432549	6.31896352398382	1.91471837148311	8.53474016853882	12.8620691322122	9.62539898485275	7.0912690617495	11.7432880821499	9.11546175004128	59.7983017827232	107.004545443835	109.906474659418	57.6257722525289	101.48982102505	102.489272442903
3.9810444346035	6.25727004094417	4.83700029025919	4.29260203628079	6.82338285141364	5.28347767255132	13.4336475260092	32.741527306623	30.3634172425896	16.0599809240441	44.545833686869	42.0988745558733	4.2998664400121	5.64496760777155	2.61448553824044	7.18646456454623	8.24278208538834	2.60087190789585	19.3145998052668	25.9622188121346	16.587714880671	18.4020377219693	22.9130426523549	12.7348553302482	47.8972982800354	108.565010411891	108.294200363817	57.5741934280114	122.214938287042	119.245552738864
3.36390235632913	5.26202896317839	3.93776789949988	3.14756312675573	5.37109286036721	4.53346560654704	7.75465121235278	14.0486931607804	12.0821974618423	8.17192766690242	16.5628793680114	15.9394319720219	6.02665192003746	7.49468385346086	4.07237467356018	5.98219311505165	7.3286396266328	3.90636642955593	13.3289439600344	17.644062588679	9.15304799040459	13.2977475533954	18.8950963584571	11.4214613142691	51.2352875215674	83.7860190720998	84.7637863048359	45.2473819775463	86.0439551734362	88.9216222820617
3.96027239856884	6.84215330935117	5.44439338209411	4.278541023388	7.91208703241095	6.9971794942827	14.775968839023	40.9273506400164	40.1286047013707	18.2155096826213	46.9570093416926	46.8451109668148	6.35188428316536	7.68360818242088	3.18447289157055	6.31363238808339	7.81462019155653	3.02346505860284	11.839405444781	20.0597282977854	17.6356207100687	11.2048885914307	19.7663512663442	17.4562680654776	58.3401733122905	119.910177780846	123.341616244698	65.9355775584131	142.914113630964	147.739072572441
4.01862311291354	8.03510698225365	7.47765673143824	4.2655834417226	7.77860708070168	6.57219739091628	11.8016016445311	27.3255492653057	27.2292280318442	15.4564141568085	47.4441955891074	46.6180672411457	6.57111386707248	8.17032161430108	4.79877078435785	6.30745825324366	8.10281752596349	4.97077570486979	16.2854060965136	24.6204307970032	19.0419115549666	12.8237933237236	22.428846923254	19.7632636811927	61.6943768971399	152.172485705464	156.567659295957	63.3196836288122	150.303678080783	154.947042515873
