# Supplementary material for: Wireless pressure insoles for measuring ground reaction forces and trajectories of the centre of pressure during functional activities
Source: Sci Rep. 2023 Sep 11;13:14946. doi: 10.1038/s41598-023-41622-3 (PMC10495386; doi:10.1038/s41598-023-41622-3)
Supplement: Supplementary file 1 — Supplementary Information 1. [file 41598_2023_41622_MOESM1_ESM.zip › Data/2. Test-retest reliability/jp_Xsensor2.csv]

Avg_p_l_mean	Avg_p_l_max	Avg_p_l_rom	Avg_p_r_mean	Avg_p_r_max	Avg_p_r_rom	Peak_p_l_mean	Peak_p_l_max	Peak_p_l_rom	Peak_p_r_mean	Peak_p_r_max	Peak_p_r_rom	Cop_x_l_mean	Cop_x_l_max	Cop_x_l_rom	Cop_x_r_mean	Cop_x_r_max	Cop_x_r_rom	Cop_z_l_mean	Cop_z_l_max	Cop_z_l_rom	Cop_z_r_mean	Cop_z_r_max	Cop_z_r_rom	Load_l_mean	Load_l_max	Load_l_rom	Load_r_mean	Load_r_max	Load_r_rom
4.58982718581518	7.73807128802413	7.37917252938291	4.04970307623871	6.93820882047978	7.03984714489337	13.347899279892	28.6908855065106	29.5632252669732	9.28607827373721	16.5340690544654	17.1223442438797	4.97911570142041	6.91689552906474	3.47031283700674	5.62300668025321	6.97105081825887	3.29483279130017	10.2772451378887	15.5299886394971	9.06833895382839	10.561394219171	14.6320612088927	9.13278240504148	69.8496504572219	124.165081670276	128.851459340374	63.0191003644809	112.967994084942	117.401685636099
4.50831993990204	8.82307429819606	7.04090567889414	5.04192705091638	8.80908742881828	7.65600508573672	16.4610112881442	39.859724886731	37.1708839570142	19.8804859594179	46.5769282221391	46.1886943520747	5.95930454889735	8.86945739851099	5.06788224315843	5.96394746276297	7.97963058437911	4.68321701140806	13.2681961129487	23.8093973216216	18.0712683258213	13.0150502440395	23.9349668974625	18.1620034312647	57.7303560208104	126.379598035459	129.092961800318	69.7046081264923	154.430293820702	158.701849667689
4.40894717643652	9.10242987318772	8.47550701143929	4.81738544569363	8.74700527666076	8.08975503175483	15.9320599148829	41.2605134287281	42.1472871066359	24.5225449596512	51.287399768239	52.7212843885818	5.30045747391757	6.88468016282371	3.83401434203154	4.7193957662279	5.96890708512446	3.32600003595031	8.56773309043878	13.2358533397083	10.1900943789767	7.31949885651417	9.70405506010965	5.43291824469581	58.029168552573	104.221744707435	109.005884063704	59.6762068071096	112.056453823192	117.318418192903
4.33177584511562	8.57578363186318	8.18409572869255	4.63787050917362	9.22370145757673	8.34043504508828	17.9791464168874	44.3750799316734	44.9392853773254	18.0186573880657	45.2636709320063	45.2859017422626	4.85193547457013	5.5539768797217	2.36060209732762	4.77681117663306	5.69691718450997	2.0194295536793	9.84358969179946	11.3324065642183	3.0106529616318	10.2304936268419	11.6555902617265	2.97264889894594	71.3803082673492	175.881045144787	181.543065805768	70.8172237835717	174.525938073261	179.243363084927
3.77782487834902	6.86795448584987	6.96552966093686	4.15696242920264	7.62647289509317	6.49843188273772	17.4580277920164	45.0180161273713	45.9255414523295	20.2810939133613	53.6546743543807	53.3437024961471	6.34718689531138	7.1413277779476	1.57456025821977	5.87802402606843	7.34218179415094	2.94854783865933	13.8247361328197	20.3671493736097	12.3884342133802	9.23901114088408	16.6842074923145	13.9788013606296	63.4139223341938	119.302220627009	122.543733409533	63.1504322952925	117.017414130538	120.760094462594
4.62166440710589	8.79510023149907	7.56326563633274	4.89642152946088	8.94521694983364	7.52774142600347	24.7422262392607	54.8350728191274	54.2317953244828	23.6176126800163	48.8884200669806	47.0687494683292	6.12866438415417	7.03657111029371	2.40622035340039	6.13645553602927	7.34575055049713	2.9482715947228	11.2915910024226	15.8919583140781	9.80940037887461	13.1789029093367	18.44872944942	10.3665294500167	76.3954313658786	161.734138140844	165.36604729639	83.7324822086915	163.609981084398	167.308285510242
3.50848674471245	6.50538134083859	6.11163140866137	3.8371288582875	7.91368713828641	7.88604717523402	13.8591317886073	32.6101207327786	33.1894228119613	20.1182968531717	51.214082407698	52.3410418401759	6.70801700805353	8.78765515826086	4.1284418990977	5.26189945375376	6.94157511545158	3.12186164454212	10.431848304014	17.8334149824781	14.3923781986815	10.5683352491901	19.952021336933	18.1354592874236	43.1698212987199	83.5346169688932	86.2461886911584	41.035210768219	83.5677869930011	86.1819503643895
4.17206051286261	9.48959263955183	9.10270486581357	4.60878991324673	11.0521727165162	10.2135616208441	14.7316137700265	42.884870539993	43.8587004970875	17.8460029419893	57.2442733529497	57.6711197749503	6.62557039726632	8.51893089003182	4.1506813077988	5.47255176654612	7.77518040831209	5.18252516972566	10.4636677558342	17.8886294154761	12.5501504019282	8.81772046226347	12.5459507774618	6.31854368189268	41.2244903352088	80.003268546883	84.899161192493	45.4688091242616	112.080498563744	117.135728367515
4.16459420696833	8.47126182250621	7.6187900674096	4.43090117975369	9.68446420322602	8.85268851802254	13.3821237472223	43.4719457643812	43.4096915380409	13.2098740494968	40.2715712341421	40.228760176207	6.29526126702048	7.71584790673009	4.38015716537403	6.23432225094272	7.55815986527345	4.09281770653397	13.6578434381112	20.3240742930181	12.387352698088	13.5888294133388	18.7569976594425	12.2592201035874	68.9674065056958	145.003174643732	150.355208036071	80.0244409791861	193.266403016586	200.155778848027
5.51034547924099	8.41164191326705	7.02466500778768	5.55513137547282	8.48154162673659	7.3451281320488	26.2455825303805	44.1498627778581	43.2016619140001	24.476594960986	40.8417746842388	39.6182572533013	5.85901403916436	6.62565348366901	1.40324602422441	5.66388030660581	6.87898161125573	2.44442086860159	8.18749069264775	10.794982381509	6.28463481618237	8.75065301073695	10.4714739992952	3.55250831365744	62.6183936909798	102.322329914884	104.425180901585	66.7619022676061	104.420185996401	105.281181873346
3.96152960133492	6.11766094369817	4.83132257497321	4.7179992616226	7.39269124591794	6.03321735929541	13.6405139524164	28.5715722704223	26.698504917073	15.4312332956647	33.1957556064257	31.7587673400281	5.60303720385985	6.23292794995869	1.26175412650997	6.45757525383166	7.39494800842788	2.08205207048978	17.431046815356	20.105729311334	8.13333369357144	14.770798432077	18.2251249106662	8.97481430953918	52.0338815819091	98.1372260934452	97.456230907794	58.9818453806709	104.148061661908	106.102324591359
4.1767097390233	7.37283435365367	6.43961913559503	5.61062530059647	10.436424296996	9.14508620827724	22.2913347912427	49.6827805931448	49.3493759561451	24.8756596526668	59.2716859704632	57.9628112176193	6.98795917065669	9.58913277232823	4.08576531420063	6.14821119096538	7.57327007970978	2.33836493375338	8.77184679040658	12.0048922769813	5.60127730803572	6.14220843292935	9.11157155906326	5.2968157810042	55.6796297669948	111.319285106339	114.224683677333	56.3135193843526	113.992827885955	116.989643290471
4.61245953945062	6.42062239089492	4.86649734891921	4.54476712528502	6.37282311048688	4.49471448235285	13.6912666704616	23.0106345308231	20.8507953900071	16.1206880246538	30.477515313813	27.7749896157745	6.59740504103118	8.48494424002609	3.25106248372655	5.57210719595196	6.97881858998105	2.71779661654356	8.74026607181382	13.5011733672293	10.3624813155075	8.21886703585912	14.116971415745	10.8230955808855	66.2575726368829	125.226845247594	127.809748327525	62.3925645429925	111.851171694838	111.902003616491
4.26982494533172	6.56903863135585	5.42544494790271	4.3178274858893	6.84289965258985	5.28093960437983	13.3510741469206	35.2046695575094	33.7223163592587	16.0351049190319	36.0060793687577	34.713470742642	4.57161831316848	6.84016722650089	3.43444773606423	6.57304672346061	8.68764733909738	4.90936380950026	17.0475302587512	27.6079191123537	22.2202916744891	14.8978979074504	26.5482765915092	21.773537649474	39.9425481164728	104.875957028976	107.013595766148	44.5420416012762	103.606863183915	105.443884983784
3.42217164328895	5.3456394939396	4.28392147445644	3.12717279815705	4.95208545248607	4.00022314790569	7.92551022869729	14.1265751220155	12.6825248682021	8.11736883980337	17.0384173150272	16.058271350177	6.36627501993333	7.33591311665558	1.94866052862684	5.70598427849253	7.35998226070799	5.04616892368127	12.5029737652732	18.874954529855	11.0215865480755	12.6061375099838	18.3956224504296	11.1648691825377	52.0158247746861	88.1839114037602	88.6045189741174	47.3630339023035	86.4372164625174	89.163969223246
3.94992148102286	6.97745448614511	5.83866253773049	4.48445512085977	7.89730364966157	6.57675488115612	14.6859929772186	41.0585447180498	40.8998767725323	20.1301850953546	50.869192068204	50.7597509635524	6.05576595023841	7.26095518107655	2.87188953893678	6.06687942895526	7.46471282587261	3.13413884640338	10.9130505380449	18.8545176580674	16.824426166619	10.1051251192526	18.4299568892483	16.6061386335767	58.9768817712355	120.006010059996	123.875304046175	69.3708979378081	137.342341352273	141.534796843431
4.51944822978089	8.36642398450146	7.38951183102622	4.04892302605956	8.31205728425358	7.25893837002064	13.6129713015268	28.206425645698	27.2244556836084	14.5242769667553	44.9826180998272	44.4303601531521	6.67581122054535	8.29316833390174	4.71716884654912	6.47422859915724	8.10647206360193	4.61051748003325	16.0763027419863	24.7905359943658	19.038927742946	14.2220398892737	22.0494013441406	17.9440671638135	72.6454513251374	172.377883661876	176.265190188017	60.4116043709118	158.201640950039	162.888625243835
