# Supplementary material for: Wireless pressure insoles for measuring ground reaction forces and trajectories of the centre of pressure during functional activities
Source: Sci Rep. 2023 Sep 11;13:14946. doi: 10.1038/s41598-023-41622-3 (PMC10495386; doi:10.1038/s41598-023-41622-3)
Supplement: Supplementary file 1 — Supplementary Information 1. [file 41598_2023_41622_MOESM1_ESM.zip › Data/2. Test-retest reliability/sq_Xsensor1.csv]

Avg_p_l_mean	Avg_p_l_max	Avg_p_l_rom	Avg_p_r_mean	Avg_p_r_max	Avg_p_r_rom	Peak_p_l_mean	Peak_p_l_max	Peak_p_l_rom	Peak_p_r_mean	Peak_p_r_max	Peak_p_r_rom	Cop_x_l_mean	Cop_x_l_max	Cop_x_l_rom	Cop_x_r_mean	Cop_x_r_max	Cop_x_r_rom	Cop_z_l_mean	Cop_z_l_max	Cop_z_l_rom	Cop_z_r_mean	Cop_z_r_max	Cop_z_r_rom	Load_l_mean	Load_l_max	Load_l_rom	Load_r_mean	Load_r_max	Load_r_rom
3.96616664779159	4.87536829156136	1.90188192106569	3.82627018298377	4.64194751106197	1.67014197254737	10.2956613022934	12.2039183676948	4.05352668944878	10.6295108573909	13.4925080214075	5.54193646718668	7.22302038884301	7.60658712033813	0.785923409221892	7.18119804552062	7.56323424371958	1.13032262115799	19.2773154025708	22.1339423389823	7.31907050362444	18.8441144232083	22.8005475302529	9.17768136406956	72.9079518393971	105.253236931199	64.4631265654468	65.8005009472834	95.9133126585175	56.503199861423
3.70042286152678	4.40800959306817	1.72838867521613	3.67766940720565	4.31705591286974	1.47926297286102	10.5482852249461	18.1990508323758	11.3889862608976	13.4908188472814	24.9814438537355	18.0497381364969	4.50297393385311	4.99195466769187	0.910489615065165	7.23503107002353	7.8375276390781	1.15669182695591	18.0082386461229	23.7689349877705	10.5293406074965	16.2101416247082	20.7134685527042	8.87049956439167	60.3982279100731	85.1711972644015	49.906323704433	63.2849444964217	78.1152131940002	31.6008839965572
3.28575836017615	3.81253427089665	0.919553008721787	3.04069881099906	4.01166449102271	1.46271897939948	8.82560553818923	12.8281156939261	6.12457259280995	10.6152515924756	21.1154976943622	13.8315305859281	7.10184777064105	7.57869547171645	0.953197097927775	6.51513197168935	7.35368494186527	2.07342157814333	17.7989203178466	22.6098580848717	9.48912280665218	14.7825505792998	18.2762905037706	8.31194014556106	63.2865320499956	73.307990809333	18.4906944061953	56.9207140620677	65.716430700264	16.9520144845212
4.02214953387378	4.30749671613359	0.583649799518853	4.44750768910404	4.81691006724871	0.665612477161043	9.12285413047094	10.6600519738403	3.27866160004648	13.0108518829126	19.0137090805005	8.0427258010603	7.66008529959868	7.85186525501063	0.609547921875095	6.78302614815174	7.3568747870975	1.74082399413242	18.7425808456346	21.6899890035712	7.72138156370579	18.7044783263115	22.9871858883321	10.276865142181	70.3296337226777	85.6084136819099	24.3522352837586	69.099766905925	90.4164354537897	33.7961012369006
3.2994676340822	5.36198491195194	3.68189102279751	3.23068866354228	5.23658644972216	3.46849875979161	14.3248915349128	28.9888246165871	24.4196305914434	9.07100619600427	13.6990203835724	8.34270301629122	6.96958508619615	7.61249898132163	1.15710916966778	6.99098563641622	7.77791342793479	1.41623017761714	16.8786577473501	20.3121466543839	5.54919013834414	15.3039339214848	17.4318637423266	4.30462822636966	67.9691467560673	121.877036825636	100.485334578533	67.5958484085771	119.054313006379	94.4446419459872
4.24343414437986	5.21107867353499	1.71616678946933	3.93000336708638	4.78143193577441	1.58179343903699	14.0417379528505	20.5266480665284	10.9151532678562	14.6713202968289	27.4633786026236	18.3298604542936	6.56206032353829	6.88368473740856	0.90961773536135	6.91627664534456	7.53606463368934	1.60694125577466	15.8968460316638	17.2870602189377	4.79546722693878	17.7798459801694	19.8541949786463	4.99603307675303	91.1525498490025	108.471165693894	34.3640393464786	81.400882582436	105.460351532494	44.6273503980847
3.10121539011659	4.3481524445806	1.9758652909446	2.97234189024208	3.85272442533171	1.68420405036456	10.1458787769296	16.1720115738135	10.1859642256947	11.6183641500509	18.353813951609	13.1118809955228	3.81039011603319	4.04693864282965	0.426718308565203	7.84341309849748	8.22678384569231	1.01570329558989	21.2889823047831	23.9575761636107	6.2812010140105	20.1649437833473	23.000609439286	7.74583370009969	37.2225797172181	45.9622557903438	16.9907331870791	44.2629548583432	56.6446068621098	23.5077866249786
3.76896625486245	6.29613773057967	4.02768314374988	3.91930972972927	6.20460854654361	3.54470488483269	13.4817715131053	30.9167274628439	26.1118542339945	15.0969092543902	32.1350328642551	26.3671744473262	5.46286016779575	7.238830268643	2.87704951235831	6.98717981053249	7.88277064113647	2.19913518429111	13.5344963425629	21.5527174550992	15.2417393239697	14.5895470543304	21.9242253770084	14.8644326868238	41.7124537223404	55.8740869202758	33.5221686050018	49.5181935690999	69.0635556388078	37.3793204164591
4.16957861685517	5.22120414564113	2.15466429234668	3.52898655691982	4.4684062258338	1.78818183799776	13.2555686618289	27.2931800091983	20.1076348267746	13.3334112011537	27.992449181813	21.5406654104777	6.90115851005174	7.75455452460849	1.92975128812262	6.50093556117557	7.31359376458865	1.82186491051847	15.6577994007971	20.0722085012179	7.02038667118081	15.6265832886873	19.2029162797494	5.25640651547327	75.9454050238035	102.346418189066	55.2990402233424	70.6600013775517	94.7495693223266	50.3912771079846
4.05415317299639	4.65932385451123	1.01936508484773	3.8297962336581	4.37835577297456	1.00638779452229	11.5368316443726	14.0721770246914	4.95611722791095	12.0668851348882	16.5030887694226	6.94965919779418	4.84650377344742	4.97221479738311	0.301053975926249	7.16367768572381	7.56970098859659	0.828521247751914	16.8971531508215	19.0548345525034	4.03866539187507	17.2615894195431	22.3080635201435	8.7980958072992	66.5734658838517	76.5944463978572	13.6007715874773	66.867578963293	81.949899510627	26.3694830490631
4.50325274547464	5.13970817987165	1.57946215506043	4.71771592990701	5.7979353048767	2.0306704073937	15.4477460911494	18.0978713924414	7.23197365446807	12.634415474796	17.1680773660513	9.23135781990708	4.92146416861794	5.64645663828305	1.26053672773627	7.52722884269892	8.16157276841388	1.42098380668428	21.6772813026102	25.0060880467483	7.18797663733586	20.8401652465805	24.9642645859493	7.90650969771275	57.5739724520013	82.4769015475795	43.8475297531451	64.4260891575539	88.2550665656069	45.7626823590534
3.58498713833261	4.23195464864517	1.11765624897004	3.09030293018276	3.62934017532115	0.823856294773748	9.35731709017072	12.0739852453486	5.14299070783881	6.9480509740561	8.33025996451389	2.42229551435678	4.08371038450197	4.5044524058009	0.888776138255715	8.05021569054111	8.48122917290365	0.762219939506029	20.4078556542483	22.1449742870885	4.67965092940164	18.604752039023	20.6192891023262	3.81164972750888	55.2229423714216	68.2847771623397	20.7861171914546	51.0091432820173	66.5031980796192	22.9464948519505
3.65261410544623	4.88945407828285	2.27223254738662	3.75938758703977	4.51492619941441	1.50378903598357	8.73368742847228	12.7877049774972	6.76869251424623	12.2087298973483	16.4127236762967	7.53449675544265	7.22330292974253	7.58598138307736	0.849667919378185	6.7396836921412	7.11836887697442	0.839023478261864	17.4024676652683	19.2574943301151	5.40231263808472	16.3144562302793	17.9542119914757	4.26669416844383	62.8948079694951	94.6053786037544	54.0076766799921	71.260923483446	92.5853144287	40.3059174809581
4.53797786393747	5.89101762055929	2.32136472675889	5.02745296677177	7.50556359096061	3.68000784639998	13.6858767507099	18.7165135191473	8.62257195645287	15.1924799554671	23.0345377050647	11.8004603465643	3.9437634522471	4.11521070777192	0.323592863442662	8.1897462752776	8.47267281813125	0.671538374683701	23.7949670807017	24.936940083005	2.52163296869088	23.5871536392459	25.4882211686265	3.79068256720409	54.9145599505999	75.0473854562536	38.0102186416159	56.2716422650211	76.2781925701237	32.1512195084238
2.83210411155563	3.54052732714863	1.24242427283071	2.55092358321478	3.21672808669008	1.17682695827968	6.12663265976022	6.97524398833855	1.38200903130376	5.70138319343467	6.26150639166379	1.23218007402033	6.93401608460408	7.25502451418732	0.593623850951088	7.17421652509219	7.80339882492527	0.969227927969499	14.7534928657073	16.859896634448	3.63710653846421	15.7277725794892	19.0718008253564	6.67065374859044	56.7537715223792	74.1430332625728	31.6853970328275	47.1366708982004	66.9281457906272	33.5632623180036
3.56669277975939	4.42802007006245	1.5323055566486	3.68348923299458	4.53248973490598	1.63204474569151	9.70356900843748	12.8363488530839	5.10912497976098	9.36019451120546	11.8073742500418	4.45787860337911	7.35261702713227	7.61909025385325	0.743018894879357	7.73182152729711	7.94864773216034	0.440058705950305	19.2063082662949	20.9774448033191	2.99521891084113	20.3504442278832	22.3826451959991	3.2593917195891	63.8925019822965	85.8962735675095	38.8503608115572	69.4455104171822	93.2642898253905	42.6679220043728
5.15362473945654	6.76355430977498	2.55286511646734	3.99234218527467	5.30633576407506	2.11183661938628	11.2252067805195	12.5563696383918	2.33100021176642	8.35881148131515	9.25196015789913	1.83884244049926	7.55068384999377	7.76365509558883	0.507020971866666	7.45356549602919	7.82212678346674	0.810462969023142	17.7030504354017	19.2537874324278	3.71462937070803	17.3025159579117	19.045630491606	4.68303216131769	113.42124593757	152.509878774486	61.5994525998879	86.3620240697998	117.30634547104	52.2974619430637
