# Supplementary material for: Wireless pressure insoles for measuring ground reaction forces and trajectories of the centre of pressure during functional activities
Source: Sci Rep. 2023 Sep 11;13:14946. doi: 10.1038/s41598-023-41622-3 (PMC10495386; doi:10.1038/s41598-023-41622-3)
Supplement: Supplementary file 1 — Supplementary Information 1. [file 41598_2023_41622_MOESM1_ESM.zip › Data/2. Test-retest reliability/sq_Xsensor2.csv]

Avg_p_l_mean	Avg_p_l_max	Avg_p_l_rom	Avg_p_r_mean	Avg_p_r_max	Avg_p_r_rom	Peak_p_l_mean	Peak_p_l_max	Peak_p_l_rom	Peak_p_r_mean	Peak_p_r_max	Peak_p_r_rom	Cop_x_l_mean	Cop_x_l_max	Cop_x_l_rom	Cop_x_r_mean	Cop_x_r_max	Cop_x_r_rom	Cop_z_l_mean	Cop_z_l_max	Cop_z_l_rom	Cop_z_r_mean	Cop_z_r_max	Cop_z_r_rom	Load_l_mean	Load_l_max	Load_l_rom	Load_r_mean	Load_r_max	Load_r_rom
4.3822325254478	5.24512732105303	2.10686056311902	4.08236554751857	4.89351991676286	2.00016981561639	11.2282657572301	14.1144914510951	6.17180970283667	10.1921509974189	14.0100311016474	7.29596424415843	7.23665090564514	7.63907861770218	1.08747989958926	7.13385384570755	7.86200961420684	1.71475596842745	19.2924261000518	23.3314747109138	9.96682265469823	19.1901630226823	23.9244150551811	11.1193312992453	78.2853593792992	114.145113250414	71.2401855424616	67.6720511562414	102.666241359512	71.5211098084021
3.79818369845237	4.85275693114665	2.32751183211871	4.12378585151814	5.38300581495551	2.29512473271487	12.6542230765498	23.075889778396	17.0283585116611	14.2669709419549	24.6151616693243	17.0855519989083	4.86217909261728	5.36038339977066	1.08267474009242	7.21448527014091	7.88971418173115	1.31383042541698	17.8070296125005	24.9591303090175	13.4318856939899	17.7740211433748	24.194432246421	12.2788380147673	58.6973819321647	92.6737491688478	65.5349140874856	66.8957056972984	87.8140387417266	41.9335849369539
3.57370016105539	5.16969808239873	2.56607787893534	3.50705224168951	6.31041417941278	4.19044554550644	14.8138090959683	29.7868994322104	23.2970582571061	17.6372275919603	42.6767805416079	36.0545296295325	6.73651711953275	7.44881570281443	1.529686755951	6.34886585428889	7.48622136692472	2.7888796795824	15.0963137306818	21.4924357680031	12.8813713878476	13.8697204500807	19.3735295435612	12.4323053255149	62.7690660018803	80.8126111459354	31.6854030416945	55.8039294503115	76.6354293727689	39.2399396567852
3.71489780570418	5.43361642049215	3.10463127508653	4.10709025227434	5.36812355718583	2.4807575475656	8.4321520769072	13.68323549492	8.95926384618825	12.3896764518796	22.6535389374456	16.584154657746	7.33781433651944	7.67070341313785	0.860559267743511	6.9670663734531	7.68737798810255	1.81481543953085	15.2541008914049	19.0901030225878	8.90214384846468	17.4206148215722	21.927292459604	10.1968960458477	67.2750695874281	91.5586415366289	52.4054227171738	75.657932550311	111.825927884306	64.3012798969204
3.34880222109316	4.93610466417844	3.06388894923619	3.23651157464713	4.87593777342717	3.17235953430004	20.0972586965207	43.2723027655659	37.2859055001576	11.5841762103208	20.5975395511997	16.2899131835927	6.62973991385631	7.5736071368223	1.77455038015378	6.93994511814467	8.02809340642474	1.90018436460842	17.4585135133347	22.6317490200911	8.50229204469914	15.6750767627056	19.7904053781291	7.1467263124765	66.786343492287	111.8764073949	87.3786485189833	67.9677575006258	113.09270439324	89.8169810053632
4.10593048772917	4.72584493303789	1.45242085592523	4.24129151691895	5.05658661120324	1.76688137720106	14.4719415053183	19.3736571125305	9.55592293534573	17.6791040954161	28.3079119762565	17.3738139203009	6.94518771808401	7.33306579895122	0.867152105050138	6.76802039091889	7.27266828282626	1.29634499960574	17.7706278687252	19.4911898081342	3.70205047887838	18.1233994282476	20.3371769081278	4.23682949155107	86.1463919760986	107.095742677939	49.5340180253922	87.9803769177856	109.26843680223	47.5615446857044
3.65320439449553	5.66663843438463	3.15271238823373	3.24561501941707	4.09805776655668	1.70831074545273	13.4396875022307	20.9147465242548	12.9858897003772	9.69520973371122	14.5989444415254	7.83991776298645	3.81554396782399	4.37313203354572	0.881202611544877	7.37485494900973	7.79692925708408	0.877040777596357	22.011780275344	25.54159903829	7.59414814633663	20.1837435064448	22.4250369298624	5.76470316674206	40.8021235494201	49.9375073157962	19.0201000173255	50.911097580492	61.7837368739744	23.9207801286711
3.76896625486245	6.29613773057967	4.02768314374988	3.91930972972927	6.20460854654361	3.54470488483269	13.4817715131053	30.9167274628439	26.1118542339945	15.0969092543902	32.1350328642551	26.3671744473262	5.46286016779575	7.238830268643	2.87704951235831	6.98717981053249	7.88277064113647	2.19913518429111	13.5344963425629	21.5527174550992	15.2417393239697	14.5895470543304	21.9242253770084	14.8644326868238	41.7124537223404	55.8740869202758	33.5221686050018	49.5181935690999	69.0635556388078	37.3793204164591
4.27144783676611	5.71767994265867	2.59069401153688	3.65209693949749	5.21193850962023	2.55779522080521	13.5576289926829	30.4131042618311	23.5498937828435	12.7573153682563	30.2334939175267	24.3161654630568	6.9970565533835	7.8783889826352	2.19698200220943	6.70941773677696	7.68649669624224	2.23702900751485	15.6721395808937	19.8984885735732	8.17886546154704	15.7044526471881	19.2031070633266	7.34726946741484	76.8453169992272	108.275066859781	58.2705841536106	72.4325925848442	108.902037541058	67.6293444530052
4.26625628937362	5.22179778544387	1.91025797470719	4.07629133088461	5.4728498029887	2.00939202406132	13.0956026433455	20.9924947656226	11.5294924030576	12.1914002343075	22.0758141194009	13.102807134577	4.85716913401588	5.42327171789451	0.953952666952167	7.11044195411636	7.54316919986055	1.10154213380918	18.5484535865433	23.8371799233003	10.595118781921	18.0314283616071	21.9526311182915	8.6690221090142	69.37248775427	94.0852181785613	42.5554433527892	72.1605594180179	104.301668843074	52.0419619494058
5.27821913558913	6.3575528702586	2.03302115779996	5.0730142774127	6.01075298037879	2.0419149163418	13.5250607171199	18.2570463939976	8.90697122093737	14.5925746610624	18.1262616218854	7.27555617446107	4.91320581096758	5.43179687206293	0.924650296126323	7.42229603861983	7.86948265237213	0.965957581201336	23.6726484282715	26.4043285852845	5.53074312382318	22.0680777560998	24.8399674406632	5.03476599764544	54.6450512480421	84.365864406545	53.4038018762884	68.97613024587	103.793563223944	63.8981410850309
3.50748811034401	4.52229276647649	1.56986001587095	2.99041708650902	3.92021543590111	1.36635011995033	7.06675761174567	9.36571249486063	3.47714586421494	6.58333529845043	9.21613212969552	4.35922192728142	4.23455345199993	4.47797392155905	0.728873324399041	7.8165752675786	8.33756260798888	0.797409490544138	18.1674840195608	19.5793572191838	2.94912152477449	16.7938750857402	17.7562094347348	2.70233986336719	60.9855236750037	84.1094443804223	34.984708119861	52.581771090947	78.1060993800313	36.595516215137
3.61649202046857	5.31530525192885	2.90696297032161	3.82866179655916	5.03915716432306	2.06050234952796	8.13279751433574	12.8132199788285	7.53055600594291	11.3681906540631	16.6894315238565	9.45474278104092	7.16791986188153	7.52924886157758	0.590586671448285	6.8546659236687	7.20447491692918	0.62564114568788	17.1968086477861	18.0708260249072	3.24778624071216	15.4785031168255	16.734836295775	2.09016620003553	65.7239406974519	108.924814749111	71.4317725742428	74.7599801519185	107.421176089433	54.6700370478386
4.81719391361988	7.05607764894755	3.4282551809472	4.62214184449866	7.57862112753057	4.56544846479096	13.359558651555	20.2628838830885	11.1376926492707	12.771166742672	21.5215520841201	13.9877097026155	3.80602176768155	4.07619419859085	0.376642925624907	8.20332801112991	8.48483398293741	0.802925548748932	25.1443603190821	25.8034771733312	2.15758169261773	23.58558825305	25.4888952065188	5.30356048427956	46.6240372992994	70.9043812629703	39.749969428055	46.3592795454268	71.8228655302623	44.5156431071605
2.91867382728275	3.93913591162394	1.72907442912928	2.63454602732928	3.48218024724052	1.52000417792021	8.34720810783946	10.0533613446977	2.89571744373824	6.18293511181409	6.76130198833886	1.67595167298162	6.91832447945115	7.24302278120712	0.614618459241345	7.1728392442046	7.76946581696804	0.890016850137362	15.4141859640564	17.3056852839799	3.57946300242721	16.4581684451583	19.6205989630463	6.10546551660034	59.7367060592324	86.6795250493188	46.685587744381	50.3837794409258	76.6726987307134	45.293534946352
3.56669277975939	4.42802007006245	1.5323055566486	3.68348923299458	4.53248973490598	1.63204474569151	9.70356900843748	12.8363488530839	5.10912497976098	9.36019451120546	11.8073742500418	4.45787860337911	7.35261702713227	7.61909025385325	0.743018894879357	7.73182152729711	7.94864773216034	0.440058705950305	19.2063082662949	20.9774448033191	2.99521891084113	20.3504442278832	22.3826451959991	3.2593917195891	63.8925019822965	85.8962735675095	38.8503608115572	69.4455104171822	93.2642898253905	42.6679220043728
3.86583826621637	5.63598186917818	2.75519281233858	3.55913342849186	4.95290460809994	2.16199742360442	8.53889072729176	10.2880524803466	3.66586758431181	8.25009605903872	10.0369695941315	3.45296878688452	7.7843754011585	8.21727742842554	0.996648467509867	7.53433894105353	7.9351120159385	0.988276210055027	18.8384854540772	21.3436452274888	6.05686002137078	20.4578170943866	22.6323854944917	5.55087827703201	76.7084499396276	124.126476749067	75.8748240921689	66.2010132186325	106.643017367351	65.2621003543135
