# Supplementary material for: Wireless pressure insoles for measuring ground reaction forces and trajectories of the centre of pressure during functional activities
Source: Sci Rep. 2023 Sep 11;13:14946. doi: 10.1038/s41598-023-41622-3 (PMC10495386; doi:10.1038/s41598-023-41622-3)
Supplement: Supplementary file 1 — Supplementary Information 1. [file 41598_2023_41622_MOESM1_ESM.zip › Data/2. Test-retest reliability/stair_Xsensor1.csv]

Avg_p_l_mean_as	Avg_p_l_max_as	Avg_p_l_rom_as	Avg_p_r_mean_as	Avg_p_r_max_as	Avg_p_r_rom_as	Peak_p_l_mean_as	Peak_p_l_max_as	Peak_p_l_rom_as	Peak_p_r_mean_as	Peak_p_r_max_as	Peak_p_r_rom_as	Cop_x_l_mean_as	Cop_x_l_max_as	Cop_x_l_rom_as	Cop_x_r_mean_as	Cop_x_r_max_as	Cop_x_r_rom_as	Cop_z_l_mean_as	Cop_z_l_max_as	Cop_z_l_rom_as	Cop_z_r_mean_as	Cop_z_r_max_as	Cop_z_r_rom_as	Load_l_mean_as	Load_l_max_as	Load_l_rom_as	Load_r_mean_as	Load_r_max_as	Load_r_rom_as	Avg_p_l_mean_de	Avg_p_l_max_de	Avg_p_l_rom_de	Avg_p_r_mean_de	Avg_p_r_max_de	Avg_p_r_rom_de	Peak_p_l_mean_de	Peak_p_l_max_de	Peak_p_l_rom_de	Peak_p_r_mean_de	Peak_p_r_max_de	Peak_p_r_rom_de	Cop_x_l_mean_de	Cop_x_l_max_de	Cop_x_l_rom_de	Cop_x_r_mean_de	Cop_x_r_max_de	Cop_x_r_rom_de	Cop_z_l_mean_de	Cop_z_l_max_de
3.8384039493913	7.4801678537607	7.58024342197484	3.84265396628381	7.17798378155021	7.45344551462008	10.5473894702505	24.8619618886237	25.4620878854543	9.01214257633735	17.4890271366066	18.144598099946	5.59924774490264	6.45132733067549	2.40226462640812	6.2521779900405	7.04684407504903	1.89598837471849	12.7890310554517	16.2436446986383	10.8214440995019	14.1642090536533	17.3379012144427	9.15059637708682	65.8854365320803	124.403930139176	128.437063587382	66.9748627409539	130.236776104668	134.484598710884	4.37581976294713	6.96377675762993	6.23766512262157	4.09124625175191	7.06255295615811	6.96662784186179	12.8459639597883	25.853761594656	25.7912665408766	10.7652995308881	20.4263564348043	20.8059283717815	4.53395562784332	6.11929314947719	3.63726080110391	5.29745021173336	6.68134754950543	2.96348380379103	11.1183412537988	16.5382756971166
5.64548380996086	11.4123328857428	11.5197544506029	5.60461421204544	10.6793420032654	9.7385463684505	17.6586509224626	39.5404299303399	40.3827231149367	16.4050138131932	36.6032116402432	36.272831120523	6.48880109077296	8.34946101536367	2.85281797227023	4.96987872427557	6.4308548553276	3.46153543915699	9.18503734336806	15.3188848461516	8.96356080306023	8.39551830045464	9.46394687362688	2.30801699945362	62.3910220273743	122.489894261643	126.50500936819	61.0850241851398	116.638599145905	119.981437689908	4.3080127992775	7.68599660304844	6.64282306099665	4.60504318588653	8.28031351047642	7.30062712391692	11.8719783603247	25.0173543621314	24.2934359400991	13.2125997256184	26.093093696476	25.7012553151896	6.78034606013468	8.93341241500945	3.87912275656784	5.25753858870513	6.98433100079965	4.0832436913409	9.35436108142145	13.3315967816203
3.25420864632875	6.90824032355416	6.91095490061092	3.13268793257465	6.63553531745951	6.76149276848893	8.99944315611635	21.8577362585519	22.1731372577224	8.37100636082248	19.9561954246223	20.3255224970046	5.93197417333039	7.23738976216272	2.76745104774259	6.07230028785792	7.28906667620057	3.19886331341656	12.1923007515108	15.3522367251672	7.92635507799697	13.7116323499005	16.3557444392186	8.13472103107847	55.1445946530949	116.178730648558	119.040106218197	52.8962815842468	110.968905493742	113.951687876953	3.56842488190408	7.08494212174309	7.22789526854841	3.73274776972829	7.12749345074948	7.09584240133093	9.45938216871567	20.2016964035261	20.6311260427094	11.636834959447	24.2481989253291	24.5464051986951	6.17999217999861	7.14085176237043	1.79429784362143	5.82264960521918	6.73708033835501	2.29183812564483	12.6813856076098	16.4306856734594
4.93993062233299	7.36794539323343	5.16964522497605	4.94956540517005	7.91907587163509	6.02931968595038	11.3445038812121	24.3169094768091	20.7026994165782	15.5884460927708	34.53284623976	31.9173261659645	6.75780809762429	7.18247960644382	1.12988682073778	6.53944893526164	7.0334858039513	1.38581984429047	14.7765866606634	16.7232539824611	6.02639002150271	13.5971978154891	15.5322898438059	5.56320967199082	99.7950316688579	165.47680436256	138.319343485901	97.83366651283	165.638452876108	144.214348757266	5.00633460318254	7.8967808129117	5.97659991915236	5.04820903075516	7.85798278680648	6.02275370920637	14.4084096431213	24.7373315462878	21.7103076728365	12.9466207688501	20.7261800686014	17.7285213940861	6.32939042560395	6.68578521610024	0.787886257587503	6.64887789591498	6.94174519668379	0.748871406243631	13.223402514811	15.1265094351029
4.18195928084663	7.95750667554628	7.39023211145255	3.86135779454174	7.76300687679729	7.54457580502168	10.5702416465477	24.1988269448161	24.2241369875424	10.3425586483166	25.2860562777936	25.8744213579638	7.47725562085245	8.28590841318914	1.40926512043146	5.96976987049325	7.19146818950301	2.88447912111632	10.8938682242623	12.4913225542365	4.32794803880781	11.7020908837348	14.2356627186104	7.53361298846291	63.9358217622157	125.679179677722	129.948474275513	63.2263032292842	124.792368237207	129.250100547814	4.05793578083217	6.9412862287533	6.13986020380848	4.06985477428054	6.97080209558647	6.33861430391736	12.3112723749788	23.6250257087862	23.6032091712865	10.103565190176	19.5317751970459	19.5297979934444	6.67455821572402	7.51515934285522	1.84811721271635	6.07608604206207	7.45472905702369	3.67907947531429	11.0646276010172	14.4875218450326
5.04440575757781	9.17742324540253	8.0174272503825	4.841868680095	8.84314873020318	7.68613207770112	18.60262163703	39.7969067237158	38.7167745489216	18.6551929455193	43.3148638161512	42.9393497596405	6.8737320451751	8.14920410112392	2.20520868215743	6.66639146759086	7.58141321677604	2.0519048159662	14.1076250423351	21.3226493944449	12.0800226710676	12.5317474874597	16.0771687514355	6.93729923267172	93.2467915682637	178.771203870205	179.792392922387	86.9002629114086	168.916543116038	171.489324379763	4.87153900045903	8.17407802791211	6.92554305715337	4.79305001904196	8.53674969869216	7.28383766357826	19.1513328620838	38.1859193783099	36.5324497010017	16.5599013286971	31.3328483974754	29.3909423686942	6.92063004722743	7.77566758812136	1.62522316582122	6.68602215489508	7.17682304511647	1.19522408436126	15.0497681288578	20.20852775599
2.99212164601106	5.0380600138554	3.95754830451391	2.87784639211591	6.0347938593123	6.07255899563345	7.73931285643256	15.012837872028	14.1459076203009	7.76539252170155	18.1167581822513	18.3476470412111	6.77839391717873	10.7026030471662	6.3116003786389	5.78758470095419	6.94468881109634	3.61970139631835	12.2170856214216	16.1336938715595	7.45582216967446	12.8988825715188	15.814004961091	8.46316350309491	39.7798161621099	75.1176815009863	77.0652618161762	39.687848107511	78.1000683011146	80.1000923681897	2.94049149663707	5.06435400796306	4.05232014115518	3.15137144759331	5.46821787450229	4.86824115752495	8.32269127004996	16.6013301102402	15.9536185922681	8.82270443410595	18.8880365133949	18.5276496762042	7.12226034952759	10.450162219615	5.91219952035513	5.11203592170104	7.05334715833328	3.94902274432298	11.7552434038441	18.0648010035862
3.9252527306345	9.13611425855543	9.39375932183312	3.7883338849788	9.51378752993105	9.76299627540004	10.4692340943371	25.7804868151079	26.6363571260572	12.2870117835148	37.0150715012395	38.2162905727197	5.35352301924094	6.19887127628262	2.25346414554253	6.2286233785167	7.81036983265602	3.39079390373122	12.1695559200621	16.3872160959837	8.97188327282215	11.638343053967	16.3566312152875	9.98844397149934	40.8506712149072	88.5640588112399	91.6700155450175	43.0973996724677	98.3058177960955	101.661791018828	3.50754141806098	6.77977665787298	6.89837650704214	3.29704595491393	6.22679974210976	6.10735538487926	14.1648880491336	34.6087886039349	36.1920122732086	13.172858421838	33.2229257789035	34.2756910906561	6.62885883507698	7.99295091064409	2.6904595598431	5.67338298562555	7.63788954077134	3.87877464490218	11.0865965530662	14.580305445927
4.74876642813646	10.4849915288736	10.7277493467183	4.54178331701056	9.98086200498035	10.1905173392244	12.1908099816333	27.8675877355145	28.6420888924731	10.9057175011723	24.8431996459183	25.6825460103215	6.4243494655238	7.44703766249599	2.36117895648649	6.20178410353219	7.34367433362046	2.77164906873386	11.6385236283989	15.9612439683008	7.62488130578811	12.1673905624753	15.6111734274788	6.49524695105461	75.3352626728864	163.68514851382	169.217567462921	71.0941271103127	150.505066987051	156.054254471342	4.38199166257747	8.35810247217265	7.4991058697826	4.5471323303985	8.49191787682864	8.13940098644814	12.1862011429848	27.9836019975874	27.7266885024958	11.4664143851126	24.2074681169644	24.5430139060057	5.81492131926662	7.49752010226794	3.62494541136195	5.47064968872036	7.39289932903816	4.452555305499	11.5641665623237	16.0292572515056
4.77071632543965	10.1532844945525	10.252269003322	4.05623243594185	8.15051936961785	8.34316187349065	19.6658314817239	52.4409789067673	53.7999204437488	15.2257069239184	34.4303300201967	35.6549707770808	5.84080611104211	6.87443891750067	1.87188975600537	6.47400276832594	7.19612847885093	2.17982672214271	11.9882609953513	14.7465121225371	6.87152080153855	13.2159595357296	16.2189017528555	8.17517315123289	64.9887053048837	125.28270741528	128.693757398796	62.5055902212901	126.015371435382	129.436966029052	4.87721951847089	9.04885127036107	8.78865107108152	5.11115022156202	10.1401519300874	10.1825868986817	17.3629501801213	39.0045941925394	39.4444772113447	18.8942955039172	42.1330327964335	43.1487713125108	6.31199788232664	8.19295760338914	3.26715642264578	6.18300204008049	7.00881146587871	1.85818964031315	10.8812549593131	13.7907909141287
3.71564807348786	6.6883416241026	5.33636185028921	4.29077014174348	7.98423776709585	6.59547924100758	8.65118977721053	18.1672695335115	16.2620335894963	10.6033144977003	22.3714460985218	20.2402399686297	4.92894214974332	5.96895273217265	1.91692447976772	7.37816653164376	7.93395469493963	1.49597316883164	14.2394073402134	15.8282006636864	6.07000632917774	13.0424576075618	15.1656870294633	6.09918587643221	46.9929279510405	91.3340637984043	90.8091667783207	50.8654938472956	102.205842776557	101.625434601815	3.94142104365915	6.37821717975194	4.9489968159713	4.22361524343468	6.97237203060828	5.64225544318613	10.3973630666925	19.887545546155	17.7803915981955	11.4073116886517	22.0468071542752	20.2818519524477	5.8859428644942	7.03788832343091	2.39171827241801	7.17205919077482	7.86366313383144	1.71379748921686	13.7839778393281	17.4011034437478
3.65623757929453	7.54778483776862	6.69172679096268	4.0012565398974	8.39936375430414	7.45271094977861	9.50603492650274	23.7444690947689	23.3952493319943	10.6074153816404	28.1545934126539	27.7511529843022	5.66435633226691	7.53756071254428	2.92397943675949	6.97382952915105	7.44893337343385	1.69097892849681	11.3502926577418	14.5133081121919	6.04242587561857	11.2534296276909	13.7536397297598	6.11030576989386	51.834779016456	105.936573900649	107.772538913206	56.2990005498479	116.249667421705	116.419846903006	3.98711008590113	7.08454579000036	6.1072835834056	4.55990728443482	7.87865513710696	6.92939764485028	9.54451741072566	17.1379692923155	16.1573504754715	12.0115159744939	24.4084377584294	23.7211506449145	6.3669042894106	8.54584873521344	3.52182563033771	5.83707586546904	7.11601259814787	2.84050803747298	10.9564433649046	14.4556084961739
4.11448773011794	8.44865068768751	7.96227568446326	4.13329335519977	8.20830322427116	7.20664728826026	9.00691059439117	21.5260559596724	21.3853236072982	9.93768847406786	21.8374057937043	21.1159513739452	7.13855955099648	8.96180842580076	3.7615435590245	7.34133628241751	10.1096005564035	4.7631409125291	10.5911612049076	13.6489364213014	6.63077174172744	11.2094565040864	14.4873029829729	6.54114725198159	63.6797343694606	135.854650714193	139.6133734422	62.3931133147276	128.54193967312	132.054999344964	4.25644470504444	7.09722057589097	6.34781122892563	4.31702936452603	6.83773383418568	5.85979581232553	11.3742271043081	24.4081228315176	24.2207428837604	11.6200828261734	24.9847454734665	24.5212450838061	5.74100475276138	7.43858482477698	3.86846286369157	5.83995845519605	7.57344449724455	4.32621787982237	10.115998904108	13.3762888529728
2.8910620414264	5.2792752179104	5.22774685631291	3.51396101636396	5.49471541714455	4.90658270147057	8.90156761649531	21.2425266496165	21.6697965427069	10.7479430083835	26.7802835898502	26.8720639713863	5.32964335128498	7.08981071468464	3.1109340430303	7.28243081780063	9.08875436943132	5.31809292762282	16.9076382692779	22.0139418266651	13.1742418028628	18.334069928481	27.1512600988034	21.4616312259246	38.2979087991017	75.7160823783128	77.8494900051215	41.6456296748954	80.2591384898907	82.0627279631704	3.01615650618438	5.51302852253285	5.24015132205062	3.31690062363202	4.9050821861748	4.04031023268361	9.85869282350149	22.410983127905	22.7009584341005	11.7549430956352	26.9807888560604	26.284347019055	5.8908209084946	7.61093894193411	3.71566649744464	6.17672912258455	7.98189552261121	4.08911245891801	14.8685412878126	21.4919962220927
3.34677801932967	5.96594270516212	5.1733651261381	2.84063279867223	5.16389832394551	4.99372095938795	7.35509472257457	16.3079639176779	15.5529943214717	7.05918025492778	14.4558537048362	14.4711320264041	6.37093407249733	7.94532648172381	3.77366680848859	5.89149180819657	6.96513026217322	3.38168017618522	12.6555924608263	18.4210159310898	10.5640514508098	14.0116490893951	17.7634594787113	8.5812764710144	51.7995015536078	101.083979160075	102.85026061302	47.1943014892097	90.4537938246954	92.8463059471948	3.1504448451015	5.2792789980719	4.37844758558846	3.17847274205295	5.19498979651932	4.91229173144791	7.08764729224232	13.4936191125363	12.7623398899153	7.23186366504108	12.6685825234611	12.5949539337522	5.07402931272891	6.86027594193172	4.30375981762549	5.51895129711666	6.92899842343952	4.04897486814246	11.6269618649083	15.5183265905233
4.55960799999779	7.3132905983412	5.4812244129514	4.38424697131135	7.25403310702496	5.45654664260423	11.4205117307211	25.0716682044515	22.3509856143741	14.0206590359456	33.5791647248188	29.4200811695784	7.29288322278364	8.10068671728728	1.62400836310846	7.46383521845244	8.37627711280182	1.83603093659066	15.4194503344555	18.1067304161277	8.26714188537992	15.4998778398952	18.6289146847475	9.48443306165902	88.3673487823136	153.046056470655	133.998839794303	82.0457679972949	146.553007800464	132.866088023057	4.64619851317726	7.34298535028879	5.54449919783679	4.59715604084258	7.06958565337956	5.24818912020338	10.7998961528778	18.4696589091253	15.8587201991242	12.2492999404705	22.7946268247409	19.4009512615322	7.03140344624334	7.39635450438717	1.01767558962262	7.0450942601225	7.55814093458736	1.52753814939851	13.4336251135853	15.8800981229678
5.20078708114249	9.36940928650718	8.56025089542987	4.31176172610156	7.20445559132129	6.13251321980625	12.5693476493893	24.3743698419095	23.8837193727607	16.5921562249585	31.8723068032282	31.3811851041469	6.30192157033615	6.76490044444766	0.964440974109561	6.45513581770471	8.03823105489708	3.55851141778482	8.94287345218953	11.5702942779559	4.47422127856958	8.67787762151614	11.5518052402257	7.93223343003679	75.5598902944161	148.024780995566	151.00768708371	59.9471910230457	115.033798578976	117.700401187611	4.73481501041268	8.51186526216961	7.72336670577445	3.56868011376278	6.24066110905148	5.26269416365325	11.6801403411021	25.6815558980723	25.4448785757049	7.20793833433778	12.8159564823029	11.9288556916996	7.00912806735307	7.68473840404517	1.48819503866579	6.32793427680826	7.85780035590016	4.06754788510234	10.6593769242531	14.2324280651569
[truncated: 10 more columns]
