# Supplementary material for: Wireless pressure insoles for measuring ground reaction forces and trajectories of the centre of pressure during functional activities
Source: Sci Rep. 2023 Sep 11;13:14946. doi: 10.1038/s41598-023-41622-3 (PMC10495386; doi:10.1038/s41598-023-41622-3)
Supplement: Supplementary file 1 — Supplementary Information 1. [file 41598_2023_41622_MOESM1_ESM.zip › Data/2. Test-retest reliability/stair_Xsensor2.csv]

Avg_p_l_mean_as	Avg_p_l_max_as	Avg_p_l_rom_as	Avg_p_r_mean_as	Avg_p_r_max_as	Avg_p_r_rom_as	Peak_p_l_mean_as	Peak_p_l_max_as	Peak_p_l_rom_as	Peak_p_r_mean_as	Peak_p_r_max_as	Peak_p_r_rom_as	Cop_x_l_mean_as	Cop_x_l_max_as	Cop_x_l_rom_as	Cop_x_r_mean_as	Cop_x_r_max_as	Cop_x_r_rom_as	Cop_z_l_mean_as	Cop_z_l_max_as	Cop_z_l_rom_as	Cop_z_r_mean_as	Cop_z_r_max_as	Cop_z_r_rom_as	Load_l_mean_as	Load_l_max_as	Load_l_rom_as	Load_r_mean_as	Load_r_max_as	Load_r_rom_as	Avg_p_l_mean_de	Avg_p_l_max_de	Avg_p_l_rom_de	Avg_p_r_mean_de	Avg_p_r_max_de	Avg_p_r_rom_de	Peak_p_l_mean_de	Peak_p_l_max_de	Peak_p_l_rom_de	Peak_p_r_mean_de	Peak_p_r_max_de	Peak_p_r_rom_de	Cop_x_l_mean_de	Cop_x_l_max_de	Cop_x_l_rom_de	Cop_x_r_mean_de	Cop_x_r_max_de	Cop_x_r_rom_de	Cop_z_l_mean_de	Cop_z_l_max_de
4.11693595118048	8.46141293853461	8.52993670879165	3.75427258842356	7.37702528927213	7.55006757829701	9.87696588087446	22.4988967544771	23.0605311886972	8.56296653492856	18.0021171624071	18.5249728250963	5.77421257104114	6.50931797279758	1.81457105034567	6.13021011909691	6.62558519832107	1.44330069765876	13.0570975676414	15.5392544773339	7.82586051610415	14.4380088244732	15.913034424517	4.491384917141	71.777038914479	134.758878171155	139.03703948386	64.8153222227618	132.810135107257	136.672274514349	4.55831229180675	7.93457152695336	7.33268309962416	4.08319721767292	7.20229374144657	7.05587170194503	12.6336238132182	25.720963394852	25.6656723102125	9.93419858477335	18.8546453804621	19.0505861165409	4.67137961216554	5.8963833767532	2.87600830483596	5.33060705212758	6.67642199921168	3.33534273996886	10.9258681987561	14.9005936552269
5.37704478553732	10.4816055135662	10.4806786005587	5.82782122030101	11.115264896942	10.2991550343588	18.3035932349723	40.9821249609807	42.0099748388346	20.8674161527476	44.4057641229768	44.3969745157269	6.51814300759996	8.1308406959469	2.63335573095041	4.72612068195629	6.06234851307062	3.00049799336692	8.67567106977561	14.2024282245411	9.23169753165926	7.80010917543903	8.99137401151458	2.67956656943358	61.5407271827349	123.43529757757	127.876443451248	62.3172252769901	124.233269682627	128.253576572882	4.35654787356333	7.39468155726143	6.37161543865283	4.72959613423766	8.22488689933838	7.1488993409998	13.6425932671452	29.1268813114201	28.6066123432505	13.7265067243268	24.6588044192625	23.9853844636446	6.84983544692892	9.06458446511973	3.89442095895422	5.25146748421855	6.84630049350736	3.86555359021392	9.55770999215383	13.2311040379143
3.24175659295603	6.99637999871748	7.13831814334466	3.05810026769827	6.84107425108794	7.04504648770927	9.12786622874484	21.5109250195331	22.0547113797025	8.30560958306462	21.5895520012068	22.254724581319	6.35856944802921	7.49183858604174	2.31963453892449	6.1949542823018	7.24039535674119	2.06619312297263	13.2812653564993	16.5068389512615	9.5789929938239	14.1962648029104	16.3144822430846	8.10391286409767	58.0195853385182	120.961938129234	124.118821365193	54.945150745067	116.908219960699	120.095866495074	3.74946798949406	7.26302148872323	7.40590833747488	3.98895336179503	7.78725378448327	7.82428922500197	9.38360468725363	18.0425480526457	18.6163716227397	12.6243498539989	25.4741981992176	25.9732171886105	6.50546256643089	7.16007783283449	2.5416131447578	5.76384244956525	6.53118516017061	1.58606309947596	11.3037406791916	15.5448156804069
3.99993982637396	7.94702757732277	7.33112274092681	4.31435081626075	8.64900625782184	7.78346821591274	9.98965779168683	25.4750694142305	25.2575419375112	11.7497635495318	28.6198673994218	28.2400972940365	5.75158353446742	7.00612590941294	2.97626769705183	6.89579825405055	8.52127809945805	3.25742518249602	12.2740744115972	16.1103521247617	7.26731814463875	12.4773469362824	17.317272780169	8.93822763006585	65.9199704225146	129.301684876884	133.516414950795	68.512615714468	129.286703434607	132.105284758692	4.206769587236	6.80388149171637	5.80800836942267	4.44424890994708	7.33271422655718	6.38900338684168	11.9850907262825	21.8906946570446	21.426287113116	10.6833564052995	19.5469965610831	18.6826627605579	4.96565823836372	6.32376827889909	3.61162507154121	6.42903807673062	7.06918067885896	1.63401079841894	9.12307225205445	13.6852160715745
4.56459071890892	8.50912265074796	8.24801613538359	4.02744104926869	8.28088124728955	8.37929510572717	12.2186283237992	24.6315644684061	24.9974327941583	11.7900261735474	28.3480155939947	29.3394958875503	7.44272182650898	8.26425164780566	1.4111386555871	6.17428602230517	6.93860819139221	2.01778549566925	11.160661822431	14.831407456797	6.93086516142464	11.802407442874	14.8900270077638	7.11611964117094	65.5315256702663	123.354707563696	128.478408469209	64.0577070336751	127.957845741272	132.881533223136	3.82631167823229	6.69916739370972	6.52675221826361	4.04518347151762	6.65660535264204	6.1424313491938	10.6056321198207	19.7103820155502	20.2319179387723	10.3418955842858	18.4758393508446	18.7052578746472	6.61139537150867	7.63677618828356	2.45722933984659	5.44813709283355	7.0942654213116	4.41612769396368	13.0133385980935	15.8434208605519
5.20334765103398	10.1093604677874	9.54450527817305	4.91872399179363	9.63775065640425	8.74280131953426	17.5444586105063	37.9328566990674	38.4682777061419	18.7834224732955	45.1467387537095	45.3169223388963	5.88441733431203	6.71905405164185	2.15170451084697	5.53490742233564	6.68943422442902	2.65635215498872	11.3394903351028	12.8695009682232	3.65531633800498	10.7971817138597	11.8746332496175	2.9318249279789	83.9248791360106	163.598286000524	170.218274015878	73.9987586356522	150.022643089169	155.305122188375	4.7354231365183	7.85779816383358	6.61716243832903	4.96450813550022	8.18790452715533	6.83515645428958	15.9284895650527	31.0442674433058	30.2876508146735	20.5850749605441	41.0830823221746	40.4583021128377	5.72843607136031	7.21639062414101	3.09382092893259	5.35797033856479	6.73860881908036	2.80369273658933	13.0067625605842	17.3346583821322
2.88421208684397	5.24997380670662	4.26533947890602	2.91370823775644	5.04817889505745	5.08458078015051	7.5653209247093	15.9289912860552	15.080221020048	9.27162968193141	16.8356323973456	17.3233219256315	6.39088409909893	10.0129839355961	5.33435655736724	6.2086275512142	7.29281586834344	2.52542105719249	13.1480737177047	16.6641673873633	8.72692783631145	14.2915852663248	17.1294797723642	7.23391517928574	39.2364757517928	76.6080938213258	78.3548635099357	44.074532587456	80.7184300227174	82.7404640314177	2.9879084352296	4.48350419049235	3.70342441083419	2.84545361483395	4.65356048012322	4.61439797820045	9.08457568510607	14.5753037843625	13.9877231241186	9.1973123988946	18.8215169094806	18.9007949364983	6.82364963124321	9.65864220596132	4.6580497991716	5.69769758753382	7.11265703348518	3.76670886857439	12.4308574207655	15.9719450987397
3.98902108580334	9.87757472639243	10.1705490951082	4.12188169418164	10.0126460802104	10.1899525843447	9.93701257008324	25.0880989360942	25.9335332626072	12.8028494520518	36.5134244446414	37.4631465541363	5.6657106167498	6.43007871462529	1.82691147040865	6.35040530061642	7.96324252685627	3.90604905239546	11.7886915539905	16.4120048030729	8.92352012608026	11.3804800960652	16.1196999358507	9.24613846033735	42.3753633676727	94.1615933651762	97.3959137979848	45.6236780545739	102.835805098184	106.418024576355	3.32326487862708	6.61654816781126	6.67383740531682	3.26552880594613	6.17513948779584	6.1939339947019	13.1239427704951	32.6666449577517	34.0096618945455	11.8129328536564	27.3740803547473	28.3836803139188	6.55078885744754	7.65348814384003	2.46268230496379	5.88510214128051	7.25639970284219	2.49958556682118	11.5596278845223	14.2385431604777
5.65384518119801	10.3534960688897	8.43249641031527	5.7415019283944	10.1821869776424	8.16539355535084	15.0572591767717	29.6603677341396	26.6080344446569	14.7670854084455	28.8410502964516	25.3526977280894	6.89292788981328	7.4565243514882	1.08367134871818	7.04394078934476	7.46100999818466	1.08946028949441	11.761484144202	14.5652109697293	5.58263534638712	12.3199040203068	15.0529009479136	5.85950765950806	100.702214851935	186.953263889015	168.949002313244	105.979729131719	190.015886031464	169.116307105669	5.21044528501987	9.20359417576235	7.15211794469843	5.47832344163248	9.11273872694371	7.12614705927932	13.9379265467791	27.5642927280701	24.6625320670787	13.9793305537126	27.5676622160046	23.9191936602924	7.02646139511423	7.46101046556569	1.2189313047798	7.03554790602745	7.45562973422947	1.10349622608147	13.8589751340062	15.5369090420857
4.72165910514779	8.98927569367149	9.03518616329113	4.80589854091974	9.46266740101757	9.55118192596509	17.6714269500814	40.4760833875352	41.6920078613746	19.236887179513	40.1132122658873	40.5867986069278	5.41450532005132	7.002373580252	2.24531503811663	5.71592174080702	6.56319507928919	3.3018701008207	12.5007579766731	15.6014948705469	6.53703265475949	10.9986090161516	15.8850731639826	9.4229461617636	61.9817222239418	121.688193034065	124.87987937772	65.3238896603952	127.925709756801	131.132053164592	5.46244309427136	9.11923470060584	8.41127108265274	5.54494420423001	9.98252055379812	9.36285837220587	22.0632228074436	45.7855963919275	46.1949907114684	25.1762509442649	55.1983572703988	55.469365405633	6.08423389493176	7.55201192143464	2.2754425166369	5.04095386932767	6.47434138999207	3.41506687968682	9.37732701754198	12.1118551470136
4.16936960189303	7.88901189289291	6.57419990612357	4.84371809477162	8.76564205972578	7.43648686864693	10.1935532380985	21.4194538393965	19.5007495238968	12.4181434691233	24.1471421225169	22.2332930153599	5.42879674639827	6.13696768313737	1.4154430251115	7.09038884008554	7.69187521016682	1.70913795008486	12.8965113958841	14.8838405430391	5.8919000717326	12.0072341700269	14.3566591995839	5.61798112180927	50.8889671841811	102.219349902427	103.110130854378	53.8231579980149	100.963923005691	101.745514342775	3.88516694039656	6.71722363854162	5.43127179186908	4.41241272829791	7.05133738709355	5.69860824092696	13.4272916430295	26.1618399070754	24.5571315857197	12.2490897078205	21.5479382616094	20.0089941767802	5.98078864699706	6.68433580047913	1.38600574216523	6.67085609769811	6.995273883467	0.857898651573969	13.0912425713647	16.0185937589723
3.96641864049177	8.75889101002318	7.86765509987722	3.6776651376046	8.5223453332695	7.77838862153528	11.8047153871429	26.8724226191699	26.4550947064183	8.90412097476202	25.4513316620982	25.0570117943655	6.45620583524077	8.48044538799928	3.14826688585501	7.0560352519114	7.750029473464	2.84573763311576	10.5142889064483	12.1099827514273	4.06776492100999	11.2771196955981	13.9741445744739	7.0539612935218	54.6260816322333	119.01638349446	121.00146782124	52.6146849273228	117.974450463121	118.848801733785	3.74852571677399	6.61332265846051	5.4599344330516	4.47502733857845	8.7194290508517	8.02715431371607	8.13405133451135	15.5847416089531	14.38621262752	13.6823801201936	29.4274562024167	29.0850819981906	6.51033185617811	8.764543751075	3.94902285375566	5.47436932211524	7.02635112786746	3.65023202400974	11.6113419279471	16.2941818785122
4.11448773011794	8.44865068768751	7.96227568446326	4.13329335519977	8.20830322427116	7.20664728826026	9.00691059439117	21.5260559596724	21.3853236072982	9.93768847406786	21.8374057937043	21.1159513739452	7.13855955099648	8.96180842580076	3.7615435590245	7.34133628241751	10.1096005564035	4.7631409125291	10.5911612049076	13.6489364213014	6.63077174172744	11.2094565040864	14.4873029829729	6.54114725198159	63.6797343694606	135.854650714193	139.6133734422	62.3931133147276	128.54193967312	132.054999344964	4.25644470504444	7.09722057589097	6.34781122892563	4.31702936452603	6.83773383418568	5.85979581232553	11.3742271043081	24.4081228315176	24.2207428837604	11.6200828261734	24.9847454734665	24.5212450838061	5.74100475276138	7.43858482477698	3.86846286369157	5.83995845519605	7.57344449724455	4.32621787982237	10.115998904108	13.3762888529728
2.99912770073919	4.93239313860215	4.50718466215752	3.09456666443922	5.1601585536361	5.03360590786976	8.75745974792301	23.2392941151037	23.5153602265933	9.390179249832	21.4061491958384	21.9554872240242	5.46417598049845	7.74083103476517	3.66107965781104	6.89828618552298	8.80662037386998	4.72608223177674	16.3071393343303	20.4793208052335	12.2505218268112	17.081945220115	23.7053387631842	15.7758658483029	41.2483847182858	77.9129096063868	80.1578025625352	40.9847607245578	79.6027156607895	81.7758123088345	3.02617896896413	4.99080099861874	4.2118534992693	3.60264713196372	5.6138621317794	4.5205327162943	8.56453133129954	17.8008323169547	17.3922352620414	10.8706606428593	21.1947614153005	20.2888392230249	5.98970420250284	8.1290426255768	3.73892222663477	5.87862000450509	7.70064597436733	4.98042595455521	13.3134565127659	18.5263884587334
3.40611397140274	6.12038479741259	4.99352412896342	2.68470608549262	5.97800799225319	6.01990930189881	7.02196108499467	15.0605715026178	13.8162480409062	6.87075786829561	17.8627518464196	18.1275283299245	7.40076793672078	8.56440993595891	2.66617382789842	6.18660875690575	7.15807227565515	2.74652682517183	11.9443345745917	16.7457848624033	7.63067984542668	14.1971024490058	18.6362813950202	11.563643597977	51.6996229946373	96.4287913791932	97.2217457563092	47.8299355575811	102.921922704771	105.477264695561	3.29840139105497	5.57119210516304	5.13304672533451	3.1851220151596	5.29563019892885	4.80482670140413	8.65345176705907	16.6368517986952	16.6287920510789	8.68125441674946	17.2059978350389	17.128158779781	4.98866700883495	6.32786007645108	3.09186571436466	5.17767716483092	6.91176021777722	4.49409330577167	10.9231548605188	13.8449522145338
3.74237671391235	7.61232174688707	6.96508797806172	3.51774822253343	6.79740022617885	6.34251701959387	9.09076793851605	22.6816188834477	22.4805240231008	9.43202630597482	25.7640972443265	26.1396877568716	6.71755437044233	7.84198367197332	2.83965769118638	6.95289448417369	8.17917409969929	3.3492614171518	12.2025464356111	17.2846490349661	9.6256366816916	11.4849799445765	16.3905857876866	10.6564361060028	60.7229315977667	121.945951736098	125.257406000263	58.9416864477555	117.206710841306	120.885117640214	4.02395777715392	6.62632771890641	5.62453088111856	4.20164031928466	6.90780177103157	5.92338840220469	9.19102880062441	16.7581126845293	15.9304015457015	10.2013709219418	20.8507232345498	20.1085037162741	5.94007489570081	7.22272684451125	2.77673950771463	6.05257466708295	7.08539739147429	2.1790156601321	10.2348299600961	15.3575681891245
5.29601806106057	9.03028649657884	7.99621273580975	4.45259904305362	7.37233319100851	6.30250794458846	12.3823357098288	22.9598442644913	21.9439094956625	15.2892320435182	30.5326878271801	29.9969189207486	6.70124184845208	7.28222883167576	1.31008850635637	6.15346955978395	7.34329345780605	2.99534057260143	9.93133621677208	12.3448596036377	4.32414834193499	8.32330311350084	11.6175791487851	7.74566195891432	80.3509641755148	154.077598576702	153.776311741576	61.251492730771	119.343756264276	122.038817292358	4.7180117707735	8.99112464152756	8.18694724880626	3.92700114200567	6.47041077052813	5.47361215429878	13.0165876052565	30.9274834385812	30.6918814372343	9.38009756738206	18.6018232003957	17.8841655911043	6.92690206387015	7.52243392028395	1.3192637067471	6.17579524831197	7.53302239268745	3.35142413112316	10.5821882107973	13.4035482154251
[truncated: 10 more columns]
