# Supplementary material for: Wireless pressure insoles for measuring ground reaction forces and trajectories of the centre of pressure during functional activities
Source: Sci Rep. 2023 Sep 11;13:14946. doi: 10.1038/s41598-023-41622-3 (PMC10495386; doi:10.1038/s41598-023-41622-3)
Supplement: Supplementary file 1 — Supplementary Information 1. [file 41598_2023_41622_MOESM1_ESM.zip › Data/2. Test-retest reliability/walk_Xsensor1.csv]

Avg_p_l_mean	Avg_p_l_max	Avg_p_l_rom	Avg_p_r_mean	Avg_p_r_max	Avg_p_r_rom	Peak_p_l_mean	Peak_p_l_max	Peak_p_l_rom	Peak_p_r_mean	Peak_p_r_max	Peak_p_r_rom	Cop_x_l_mean	Cop_x_l_max	Cop_x_l_rom	Cop_x_r_mean	Cop_x_r_max	Cop_x_r_rom	Cop_z_l_mean	Cop_z_l_max	Cop_z_l_rom	Cop_z_r_mean	Cop_z_r_max	Cop_z_r_rom	Load_l_mean	Load_l_max	Load_l_rom	Load_r_mean	Load_r_max	Load_r_rom
4.97191835526093	10.8688865243506	11.1871853832024	4.97955170807155	11.3180611726396	11.7018389470093	15.4743927828577	34.2614136896082	35.4192743617249	13.1947230108224	28.8927422926915	29.8657744109717	6.05885289132713	7.58952474950507	3.02265991668745	6.28129894602091	8.1837773591799	3.82992549620914	15.5963661684465	24.601998352009	17.3813785191132	15.8548490393688	25.7989949014267	18.667746793989	69.0355622841959	135.482328321895	139.529877523264	67.0508340463091	141.22786852092	145.293778464028
4.91865183435986	9.2968164478041	8.54555389857509	5.00969385119772	10.7441254489486	10.1254099155357	17.1855657870089	48.1472919997391	49.0182467993741	15.3759648266358	41.529358868563	42.2645155654556	6.38514691190673	9.15432056912981	5.18955895321883	5.72950183417606	7.8855516705712	4.11541188496741	13.8884618888948	25.6563845069024	19.0543984710151	12.9550675797607	24.4239208543724	17.9311017241653	58.1527663555452	118.283508372314	123.257506068792	59.3008524626628	121.271875277039	126.320937686545
4.58012860649157	9.24746033623369	9.58867076831922	4.21818730906787	9.07663258495126	9.4145756639161	13.4960595532863	28.3239371284148	29.3327332054691	12.0295832604746	29.0379274909864	30.193264911519	6.70136425331711	8.25292027240826	2.32995980230125	6.72041617929849	8.87932112311984	3.8307882901662	16.6398466702455	26.304143136795	18.7056789114	16.3998018878862	26.2110853962456	19.0171490210657	57.9780719699049	114.294039011051	117.890972544638	52.4709793645321	112.985075636474	116.442695178739
5.09800049419109	8.37993995107063	6.47143043637197	5.09448672709246	8.72999158592279	6.93536809179552	13.6166726427409	25.3857104248295	22.222813220311	14.9566019683949	29.4747623615858	26.8152782069024	6.82159439241045	7.57295188396156	1.59072111581341	6.97864210116838	7.72131648541828	1.74613829908557	15.8353447651089	21.1038646458629	10.6456808771844	16.4802914721498	22.8021743776331	12.5196732181178	97.0832427464941	174.850673367765	152.554140541711	94.7487449254012	183.036345002742	163.345210391157
4.6711955635429	9.5916180996381	9.24356770437576	4.61534471775313	9.25770994623584	8.84047586303638	15.061081940275	33.946681167395	34.5771049721473	15.4252922817854	33.2918988475294	33.7570323800814	6.6537307826553	8.03651621928436	3.09539228235868	5.86230818219283	8.08491496929759	4.21949729880515	13.8765293503715	24.9277416439054	17.8091805404998	12.6340162565638	24.2657392614658	19.2511458694425	65.1554547288624	128.622678774897	132.397896514582	62.1481564616794	120.323617532107	124.094265258509
5.5139281370509	10.1428166987106	9.05082816108862	5.539326855677	10.7056359768108	9.96017745010174	21.2411525056899	43.309983513675	42.9054653184346	19.4358033087748	45.5100827124157	45.8027049453521	7.38980109372942	8.3812387032523	3.20016221282099	7.14490264445678	8.48350461210233	3.18904474401371	19.4109059660721	26.0179604194985	17.9910628661112	17.9234886448308	24.7971244566159	17.1053323115386	87.5614702373106	177.668022775588	179.573994335851	84.9723919837289	176.033075013217	180.557216866245
4.09190238838059	7.27679779425304	6.40597948586954	3.74601163932954	8.90923079462391	9.15066600008914	10.1901559021975	17.0337025861231	16.5623185456686	10.7377510686678	25.1539458139058	26.0318353351582	7.10869652531751	10.3999530608239	5.79252229632773	6.09871408902888	8.3456292122706	4.63098756256358	11.9970540864283	19.3907628918465	11.9694653081237	13.8051439824876	24.7728166635536	18.9086714581686	41.1143174609509	72.3546970567054	74.7003329987928	39.4069236459439	92.9451451054794	95.4815541983465
4.12191412052938	9.07714648292297	9.44718643225191	3.84162989547315	7.93360596342278	8.2585716948298	11.8543427392588	28.1855942919636	29.1934668838639	10.9631086066042	26.4881076088655	27.5237018476422	5.4615168530653	7.08167402390488	3.22874074976332	6.68792592140304	8.07306690129105	2.76926330181594	16.2736345960572	26.1038765632296	19.3937697998986	16.2657606062552	25.9469407406557	19.1935122023378	43.1442091972236	91.254547645812	94.138025480287	41.4956473592012	87.8199764780616	90.609309233525
5.03207107177677	12.2716129536702	12.5975942104791	4.58014957383189	10.8093130060322	11.2353161038668	13.8349705634314	34.3265994181589	35.3483455646113	12.5957893194465	32.1382955031833	33.5229494844752	6.66939535333123	8.50065537323172	3.77571580589596	6.86162206136601	8.60890954297733	3.4935610235405	15.2628469250312	25.1110246147097	17.5898609071568	16.0688051986934	25.3841626389325	17.6489186195827	68.8302087812854	168.468590125878	173.805431991101	66.1094722726135	164.268045341709	169.758074669457
5.06104693556074	10.8596683849442	11.0720142382817	4.8269897674805	10.8592121734758	10.8869952252706	22.4503716915061	57.2611484253172	59.2641143189133	21.2241509694927	57.7614822310404	59.4704331998055	5.78760637376277	6.97931058695414	2.53377540018716	5.93035522395757	7.75328318834459	4.47085902945835	14.7375126011125	24.6041472563608	17.1559837848293	14.6116718414001	24.4920092511619	17.8205323571228	63.2162690174098	124.295900324887	127.823613208226	65.5673796325387	131.168126618055	134.829783064881
4.67415609465063	9.3646247268946	8.10370853313028	5.02419008192653	9.79307001085608	8.3241623390728	13.5014418787122	27.4193828607755	26.058210233872	13.8884948016866	29.0945771557835	27.1553607991357	4.97944022764458	5.9227648904985	2.02836695493194	7.22049394023327	8.23292629906142	2.15783447723483	16.046010426427	25.1071896345231	16.9699590870764	15.0039044525559	23.1611060271222	15.1840292305619	50.9606550873888	102.323848607528	102.804101069166	52.6909355519512	101.539167869276	101.41344389163
4.00771429638308	8.77143353412173	8.22279863728248	3.94716337009603	9.24463205718255	9.23272257167761	11.7954904521354	29.5366049788801	29.8100001842003	11.8022058639009	28.7213395586365	29.5691451649878	6.32884419951631	8.93331721068231	4.93767443282892	6.65606621446171	8.53461348139408	4.47590344705174	13.7134008831327	24.6060804064522	16.9626621101289	14.2806320596849	24.8396741938441	17.3756010600952	52.4526741561263	115.759550412859	118.860878256347	51.7037732546961	119.181913644239	122.841392903391
4.74992365725026	9.61821315982127	9.96076282353719	4.55785451644345	8.91888723890902	9.07094551385425	11.1821017354092	23.219600553188	23.9884257262741	11.1609012038471	25.0613104320237	25.7995742760803	6.94050863510488	8.1838746982495	2.16216828807149	6.79135917101109	8.18259438626893	3.25483423311201	16.3235137477493	26.1139892599332	19.238908602291	15.3000452366309	25.5024302406752	18.9399666746402	61.4127382277447	131.611618861798	135.423692069387	62.7595134207719	128.427132969784	132.237168921809
3.8702000144834	9.24356831493128	9.52950358890905	4.00377310346654	9.20314807490379	9.37183789703498	12.8884991924591	33.40646407292	34.6544258268495	12.3871797173314	24.9804677453916	25.9421119241416	5.07807199533001	6.86962226793814	3.58000542893024	6.82136539889476	8.82147362498248	4.29523979851029	17.3766267501163	26.8577799619845	19.1257641505314	16.7813773130736	26.5395052075265	19.1128650726041	39.1461896416666	80.3202775807274	82.7443933103761	40.0493409437731	77.751717354076	80.0816352671521
3.68902336694654	7.74735255302704	7.92818066316507	3.64553403950328	6.70686395920394	6.90934453122329	9.2767430707855	20.4143664139784	21.0043107542535	9.79414358263289	21.0680049186529	21.6763709388144	6.20748859521317	7.94007844018688	3.94537623911426	6.41150379194058	7.81307416610044	3.099381948488	14.8393066135005	25.1677992520023	18.3287468107407	15.8028673748261	24.7312066920761	17.4254456491855	50.3768620559098	106.288579517784	109.416310666016	49.7077166095157	94.5813294186409	97.4015143536051
5.14311746739035	8.79979849068338	7.06265725006303	4.84450525685684	8.00447031936554	6.27124114619341	15.8174763787618	32.9036396981149	30.7698858933177	16.9006041384398	40.1146553721099	37.360768368947	7.56723486628168	8.0522969042768	1.52294513619957	7.62593675487108	8.35539430751458	2.21877224193688	17.2795812397403	24.3900378047094	15.2256475037414	16.4677013373884	24.1913039310885	15.5399706992408	83.873517197635	157.155851333331	142.3452150644	78.2147334851752	150.200566598102	138.650557499126
5.04931691057884	12.0279157784029	12.3125775953367	4.36859223494714	9.51247592725637	8.93272795016291	13.2759216449475	31.846617709177	32.8436217689562	13.079092765466	37.8970325208256	38.3679650700745	6.89470759642091	8.69685416893465	3.74818295761887	6.44345884437329	8.52401424716416	4.79084789729002	14.6876237070534	24.7005577985885	17.7467546565354	12.1169615196071	24.9025583481396	21.232650082578	76.5932992687113	158.504988906405	163.188316138925	59.2000158683675	118.897020975236	122.174451178312
