# Supplementary material for: Wireless pressure insoles for measuring ground reaction forces and trajectories of the centre of pressure during functional activities
Source: Sci Rep. 2023 Sep 11;13:14946. doi: 10.1038/s41598-023-41622-3 (PMC10495386; doi:10.1038/s41598-023-41622-3)
Supplement: Supplementary file 1 — Supplementary Information 1. [file 41598_2023_41622_MOESM1_ESM.zip › Data/2. Test-retest reliability/walk_Xsensor2.csv]

Avg_p_l_mean	Avg_p_l_max	Avg_p_l_rom	Avg_p_r_mean	Avg_p_r_max	Avg_p_r_rom	Peak_p_l_mean	Peak_p_l_max	Peak_p_l_rom	Peak_p_r_mean	Peak_p_r_max	Peak_p_r_rom	Cop_x_l_mean	Cop_x_l_max	Cop_x_l_rom	Cop_x_r_mean	Cop_x_r_max	Cop_x_r_rom	Cop_z_l_mean	Cop_z_l_max	Cop_z_l_rom	Cop_z_r_mean	Cop_z_r_max	Cop_z_r_rom	Load_l_mean	Load_l_max	Load_l_rom	Load_r_mean	Load_r_max	Load_r_rom
5.17275060995169	9.97918072062785	10.0889120798984	5.18566126055491	11.8683724918463	12.1468254289878	15.6076420283013	30.1152080604626	30.9964900909021	13.662398661966	30.4348262740376	31.310262678434	5.78609279664597	7.55286341707953	3.587540809238	6.01242638136489	8.21313378952687	4.40215143997466	15.0746013209551	24.1806959450576	17.2177300058914	15.1508772889823	26.0274661700385	19.2496954062286	71.8212291738468	134.908809207504	138.763361204965	67.3510915497624	142.147351939689	146.146610698965
5.10305800771532	9.65888423955027	8.88447879137376	5.0766901020216	10.9625201535078	10.3593349159542	16.9981202060296	46.9250643365905	47.6814679556357	15.5162405037346	41.7696517639609	42.3129987941555	6.45384975090128	9.25094568707246	5.31100579884047	5.57250806648611	7.88203004361296	4.45167674967422	14.2226743620246	26.2616634217462	19.6418988107203	13.1622247325813	25.035002894866	18.5260753671725	58.2013851186231	124.476408381857	128.84722676049	60.4512058491546	127.392361641058	131.542438468618
4.67983991160874	9.80419322524103	10.1969893701316	4.32018111453097	9.51544330556077	9.89141639821984	13.9391974279324	30.5053489126295	31.6504478925604	12.6431505218334	30.9631347353376	32.2544455490444	6.60992937005596	8.25421185796252	2.52140798880635	6.76480610532834	8.84728283427935	3.67602570739888	16.4652098029221	26.5006717178732	19.4177534640817	16.4328386686312	26.1235294980051	19.0301004836383	57.9515663381276	120.725422104618	124.53006283695	53.7902049868016	117.45206360135	121.225289889212
4.03691233504184	9.5431152050039	9.78119234167591	4.56218486211113	9.86490087456496	9.231211957805	11.2430803743719	25.3480083536069	26.0654679807231	13.1677029059	30.9913475975842	30.9737968881265	6.44649961940035	7.87346951566361	2.45374835339006	6.25804926201416	8.03761211753284	4.05113837469687	15.708237869425	24.8470546041653	16.718618297448	13.0750415101216	24.8556255485898	20.006208355993	65.4679880096515	144.961644858085	149.129580114294	69.44429877531	155.137812294662	159.567063327205
4.59645533820101	10.0877507876332	10.3838066475478	4.6092487185367	10.6927093977046	11.0430785560281	15.4585470127491	41.696502112096	43.2959019006471	15.5879859659913	38.5642451636708	40.0996849010735	6.50332002629582	7.87779632789268	2.84863435524678	6.42772448030642	8.08102954378714	3.13422387005809	15.892819101186	25.317666665454	17.7946493834654	15.150360181017	25.1853451865009	18.6073477530042	66.9316414501586	134.894193643754	139.336111400501	63.410246674147	128.67511408715	132.893693745544
5.44547572058894	12.1142321849527	12.5953483036319	5.67519053848888	12.2891562025702	12.5409060787517	19.0221766750819	43.5968267366451	45.6174232501913	19.5959642088371	46.2722303551855	48.068392074397	6.21749424676923	8.34392827414692	3.82267998943744	6.13866634657223	8.40041288251323	4.11863486709511	15.4910012950828	25.4620995381666	18.3088840352904	15.0253381682206	25.5007728260006	18.4218355617293	75.7535274874189	160.012805722959	166.9198774718	74.1241815555526	157.53229674978	164.241263638468
3.87634767062797	7.16061834240976	6.50405777381599	3.69924351438409	8.23154885339294	8.34503744413773	10.0348558401984	17.481274789726	17.2426697564297	9.5742602385922	22.4856353817404	22.8907444562012	6.70146212772804	9.92751009896649	5.57224780996189	6.11318482282918	7.74682908860061	3.99499655183469	12.8982619928494	20.5967723135098	12.5996049767946	13.7711140344097	23.9243953524977	17.7496254724837	41.9848984592285	76.6547154672425	78.9622526150702	43.3683672344359	96.9972583572686	99.5672004436823
4.13740923592437	9.05050695491738	9.4339585466473	3.97182618457654	7.89308572224324	8.21723288778417	11.6032447484093	26.3323035803675	27.398480743123	10.8553557603625	24.0563579759212	24.9343233381385	5.38632337526486	6.87968019159355	3.07848308745463	6.29678776621964	8.16244734033087	5.10835592560906	16.1989806303641	25.9855820839849	19.1893798328552	15.8640951103197	25.5673570856709	18.8885214336159	43.8102981219008	91.7170263305648	94.7007830734678	43.1048593004406	91.3708455213846	94.2548788458558
5.84578089788649	11.581774318749	9.86192523377971	5.62859855082005	10.1110811601458	8.28037811916925	16.1592444841108	36.2426088942517	33.7969835411593	16.0302174826599	34.3533548616995	31.3916112165263	7.41075211047899	8.32345530868181	2.2131084530708	7.33125730205883	8.19036123796037	2.1774803564376	14.7550723847384	22.8074236577251	14.3651676231305	15.6381333634606	22.5704590876584	13.1883673095689	93.0671163002028	194.009660456352	180.337475347307	101.234974027592	203.044309058697	183.01418333013
5.05462082865093	12.2835642897033	12.5584651659804	5.01676930951625	9.40054292639257	8.89306207143824	22.0862804838407	64.6673162058923	66.7805990873655	20.6120334700536	47.7743569585251	48.6543607217748	5.73940729791244	6.8737783126514	2.41774676936215	5.87295903148454	7.56540898617105	3.90406265038214	14.6937799029647	24.7094172582452	17.8064530909269	14.4891862214255	22.8171850908016	15.1220277580571	66.1000438660403	141.940353140714	145.645541496774	66.6795734231261	122.939755283178	126.358080832932
4.64180259914618	9.0799604560476	7.75699707599644	5.07624903987715	9.96027334837601	8.60051405768154	11.7802609810537	25.305396841127	23.3729337588837	13.551605092104	29.2946981088471	27.4393797304516	5.32895613808052	6.0929909203126	1.89277413965112	7.31360977598609	8.2805354526273	2.27475889866831	15.5605227712768	24.5681315457862	15.8799542809422	15.3995978764785	23.7871847248398	15.5455968352067	53.1367109176627	107.332476988805	108.108053076256	52.1938035227445	101.66688950346	103.202738467809
4.06461327973475	8.96510665632368	8.19985469259613	4.02437613511605	9.53338024714617	9.56231903702722	11.5250120857337	29.4176982615854	29.2996407934732	11.9874480856432	30.1833472539948	31.0151293825879	6.43805667714401	8.81259976201747	4.76402239244251	6.60741108414607	8.34335352760499	3.14441800409695	13.5332163702531	23.889247249799	16.3044531009356	14.1407176126592	24.330718388782	17.0242138922065	52.0796895721623	115.468323132428	117.912589761512	53.1572788526905	120.701644773605	124.282593586646
4.74992365725026	9.61821315982127	9.96076282353719	4.55785451644345	8.91888723890902	9.07094551385425	11.1821017354092	23.219600553188	23.9884257262741	11.1609012038471	25.0613104320237	25.7995742760803	6.94050863510488	8.1838746982495	2.16216828807149	6.79135917101109	8.18259438626893	3.25483423311201	16.3235137477493	26.1139892599332	19.238908602291	15.3000452366309	25.5024302406752	18.9399666746402	61.4127382277447	131.611618861798	135.423692069387	62.7595134207719	128.427132969784	132.237168921809
4.25515087856366	9.53893386770084	9.07142886604958	4.23476563221758	9.48094917108288	9.58325939590264	13.2926184737614	34.0559250585826	34.3381642015538	13.1617267268363	28.5989472092698	29.3202617133085	5.26802670620707	7.33085279914291	3.98040706522483	6.83903755180772	8.85058781324255	4.80566037982131	19.8429300839211	26.9242889690541	19.6896206688278	16.5408548077727	26.6726898222928	19.9398479848936	41.6399683743133	87.0052810433725	89.3579255096044	41.8978850637723	86.3328648266868	88.6088744936948
3.65678975000878	7.25497349441601	7.32937565842036	3.83160346184024	7.11294109835924	6.2944084594879	9.72890586030613	24.2933476227957	24.7034781220148	10.2689443256565	21.4225227419514	21.054409007667	6.59412781329413	7.99290437574385	3.47390282780925	5.50511308085673	7.90691240032015	5.15229118706884	14.6117967022838	24.9699842343165	18.6127168852926	13.783965793765	23.3873220226524	15.8857693403617	49.9590459704078	99.6299161646022	102.255922512447	51.1012507738837	100.236778698808	102.735731814073
4.42586037148375	9.20091697992859	9.40467304754543	4.19069932208864	9.11489646574888	9.36085977055832	13.3160155112872	33.4597683467058	34.4633574386687	14.1424266833324	38.7225918138105	40.3364490968733	6.48201565923548	7.91671717678233	3.02761786000519	6.81479898481341	8.25646133004122	3.26768170391951	14.3119054462049	25.9051889517015	22.582288169968	14.6450814289083	25.9121205034271	21.318259264248	61.3664155181983	131.774253571769	135.639862815186	59.5292148310395	128.899107851832	132.852312334339
5.07742672493587	11.4221883662547	10.6954339958413	4.2573476646412	8.94535464009659	8.18546948169748	12.8579262076123	29.6881533928969	29.4485090797939	12.0144777625074	33.2842674272253	33.3434218525843	7.39430569542901	8.601518483401	3.20761444069897	6.21496468327221	8.28076560992515	4.71706548545676	14.1404706771933	24.4942208661975	16.9976481764631	12.849120576713	25.5224647640495	21.9985140095104	79.2466062412115	163.744724066632	166.683136751114	59.7801474612092	123.274734855137	126.324356477272
