# Supplementary material for: Wireless pressure insoles for measuring ground reaction forces and trajectories of the centre of pressure during functional activities
Source: Sci Rep. 2023 Sep 11;13:14946. doi: 10.1038/s41598-023-41622-3 (PMC10495386; doi:10.1038/s41598-023-41622-3)
Supplement: Supplementary file 1 — Supplementary Information 1. [file 41598_2023_41622_MOESM1_ESM.zip › Data/Readme.txt]

Author: Tomasz Cudejko; 
Date: 17.02.2022

Description:
This is a dataset supporting the results presented in the manuscript:
"Wireless pressure insoles for measuring ground reaction forces and trajectories of the centre of pressure 
during functional activities: a comparison with force plates and a test-retest reliability study"
The aim of the study was to was to compare the wireless pressure insoles with force plates and examine the test-retest reliability 
of the insoles for measuring the vGRFs and the trajectories of the COP during multiple functional activities in healthy adults.

The folder with the data contains two subfolders:

1. Agreement with force plates; the folder contains following files:

jp_bts - mean, max, and range values of the ground reaction forces and trajectories of the centre of pressure 
         obtained from the force plates during jumps
jp_xsensor - mean, max, and range values of the ground reaction forces and trajectories of the centre of pressure 
             obtained from the insoles during jumps 

sq_bts - mean, max, and range values of the ground reaction forces and trajectories of the centre of pressure 
         obtained from the force plates during squats
sq_xsensor - mean, max, and range values of the ground reaction forces and trajectories of the centre of pressure 
             obtained from the insoles during squats 

sts_bts - mean, max, and range values of the ground reaction forces and trajectories of the centre of pressure 
         obtained from the force plates during sit-to-stand
sts_xsensor - mean, max, and range values of the ground reaction forces and trajectories of the centre of pressure 
             obtained from the insoles during sit-to-stand 

2. Test-retest reliability; the folder contains following files:

jp_xsensor1 - mean, max, and range values of the ground reaction forces and trajectories of the centre of pressure 
         obtained from the insoles during jumps (data collection session 1)
jp_xsensor2 - mean, max, and range values of the ground reaction forces and trajectories of the centre of pressure 
             obtained from the insoles during jumps (data collection session 2)

sq_xsensor1 - mean, max, and range values of the ground reaction forces and trajectories of the centre of pressure 
         obtained from the insoles during squats (data collection session 1)
sq_xsensor2 - mean, max, and range values of the ground reaction forces and trajectories of the centre of pressure 
             obtained from the insoles during squats (data collection session 2)

walk_xsensor1 - mean, max, and range values of the ground reaction forces and trajectories of the centre of pressure 
         obtained from the insoles during walking (data collection session 1)
walk_xsensor2 - mean, max, and range values of the ground reaction forces and trajectories of the centre of pressure 
             obtained from the insoles during walking (data collection session 2)

stair_xsensor1 - mean, max, and range values of the ground reaction forces and trajectories of the centre of pressure 
         obtained from the insoles during stair ambulation (data collection session 1)
stair_xsensor2 - mean, max, and range values of the ground reaction forces and trajectories of the centre of pressure 
             obtained from the insoles during stair ambulation (data collection session 2)
